# Supplementary material for: Identification of Gonadulin and Insulin-Like Growth Factor From Migratory Locusts and Their Importance in Reproduction in Locusta migratoria
Source: Front Endocrinol (Lausanne). 2021 Jun 4;12:693068. doi: 10.3389/fendo.2021.693068 (PMC8220825; doi:10.3389/fendo.2021.693068)
Supplement: Supplementary file 3 [file Table_1.xls]

## Sheet: Expression data
SRA	spots	IGF		Insulin		IGF/insulin	Gonadulin		LGR3		Origin of mRNA
SRR058432	3763045	0	0	12	3.18891	0	0	0	0	0	Gregarious-egg
SRR058446	4484110	3	0.669029	42	9.36641	0.0714286	0	0	0	0	Gregarious 1st and 2nd
SRR058447	16895730	2	0.118373	318	18.8213	0.00628931	0	0	7	0.414306	Gregarious-3rd
SRR058448	5589216	1	0.178916	8	1.43133	0.125	0	0	0	0	Gregarious-5th
SRR058449	3908336	0	0	3	0.76759	0	0	0	1	0.255863	Gregarious-adult
SRR058450	11276536	9	0.798117	413	36.6247	0.0217918	0	0	7	0.620758	Solitarious-4th
SRR058451	5612745	2	0.356332	34	6.05764	0.0588235	0	0	1	0.178166	Solitarious-egg
SRR058452	4117835	0	0	89	21.6133	0	0	0	0	0	Solitarious- 1st and 2nd
SRR058453	16669884	9	0.539896	108	6.47875	0.0833333	0	0	7	0.419919	Solitarious-3rd
SRR058454	5111368	1	0.195642	112	21.9119	0.00892857	0	0	0	0	Solitarious-5th
SRR058455	4974685	26	5.22646	113	22.715	0.230088	0	0	3	0.603053	Solitarious-adult
SRR058456	7321145	9	1.22932	320	43.709	0.028125	0	0	9	1.22932	Solitarious-4th
SRR058457	11823590	4	0.338307	308	26.0496	0.012987	0	0	8	0.676613	Solitarious-4th
SRR058458	9979773	31	3.10628	5	0.501013	6.2	0	0	9	0.901824	Solitarious-4th
SRR058488	8881382	29	3.26526	2	0.22519	14.5	0	0	4	0.45038	Solitarious-4th
SRR058489	8987882	5	0.556305	3	0.333783	1.66667	0	0	3	0.333783	Solitarious-4th
SRR058490	10422309	27	2.5906	8	0.767584	3.375	0	0	5	0.47974	Solitarious-4th
SRR058491	10590542	26	2.45502	4	0.377695	6.5	0	0	1	0.0944239	Solitarious-4th
SRR058492	20576161	20	0.971999	239	11.6154	0.083682	0	0	20	0.971999	Gregarious-4th
SRR058493	15625505	18	1.15196	290	18.5594	0.062069	0	0	18	1.15196	Gregarious-4th
SRR058494	13282561	8	0.602293	144	10.8413	0.0555556	0	0	15	1.1293	Gregarious-4th
SRR058495	9046991	3	0.331602	117	12.9325	0.025641	0	0	10	1.10534	Gregarious-4th
SRR058496	2060244	0	0	47	22.8128	0	0	0	2	0.970759	Gregarious-4th
SRR058497	5928585	11	1.85542	129	21.759	0.0852713	0	0	4	0.674697	Gregarious-4th
SRR058498	3185810	4	1.25557	22	6.90562	0.181818	0	0	2	0.627784	Gregarious-4th
SRR058499	4541133	2	0.440419	28	6.16586	0.0714286	0	0	3	0.660628	Gregarious-4th
SRR058500	7344382	13	1.77006	27	3.67628	0.481481	0	0	7	0.953109	Gregarious-4th
SRR058501	4054700	5	1.23314	8	1.97302	0.625	0	0	7	1.72639	Gregarious-4th
SRR058502	5477508	11	2.00821	8	1.46052	1.375	0	0	5	0.912824	Gregarious-4th
SRR058503	17889016	69	3.85712	35	1.95651	1.97143	0	0	13	0.726703	Gregarious-4th
SRR167712	28946371	75	2.591	2414	83.3956	0.0310688	0	0	78	2.69464	Locusta_nerve
SRR513208	26992370	353	13.0778	8667	321.091	0.0407292	0	0	21	0.777998	Fatbody sample of gregrarious control forM. anisopliae infection
SRR513209	41964246	272	6.48171	7333	174.744	0.0370926	2	0.0476596	20	0.476596	Fatbody sample of gregrarious infected with M. anisopliae
SRR513210	40423191	161	3.98286	1810	44.7763	0.0889503	0	0	52	1.28639	Fatbody sample of solitarious control forM. anisopliae infection
SRR513211	45956809	995	21.6508	5698	123.986	0.174623	1	0.0217596	97	2.11068	Fatbody sample of solitarious infected with M. anisopliae
SRR807361	42303909	287	6.78424	1577	37.2779	0.181991	0	0	44	1.04009	Hemocytes sample of gregrarious control forM. anisopliae infection
SRR807362	51942409	23	0.442798	925	17.8082	0.0248649	0	0	39	0.750832	Hemocytes sample of gregrarious infected with M. anisopliae
SRR807363	35437157	54	1.52382	505	14.2506	0.106931	5	0.141095	13	0.366847	Hemocytes sample of solitarious control forM. anisopliae infection
SRR807364	36789605	85	2.31044	447	12.1502	0.190157	2	0.0543632	31	0.842629	Hemocytes sample of solitarious infected with M. anisopliae
SRR1262364	48507486	1263	26.0372	1036	21.3575	1.21911	27	0.556615	164	3.38092	Female fatbody and ovary
SRR1283233	10430100	109	10.4505	113	10.834	0.964602	4	0.383505	29	2.78041	fatbody and ovary 4h after injection with Sephadex G-50
SRR1283234	9921824	107	10.7843	78	7.86146	1.37179	3	0.302364	9	0.907091	fatbody and ovary 4h after injection with Sephadex G-50
SRR1283235	14924361	297	19.9003	104	6.96847	2.85577	4	0.268018	26	1.74212	fatbody and ovary 6d after injection with Sephadex G-50
SRR1283236	11494608	263	22.8803	236	20.5314	1.11441	2	0.173995	32	2.78391	fatbody and ovary 6d after injection with Sephadex G-50
SRR1283237	12436735	57	4.5832	26	2.09058	2.19231	9	0.723663	16	1.28651	fatbody and ovary 4h after infected with M. luteus
SRR1283238	10058876	51	5.07015	20	1.98829	2.55	4	0.397659	18	1.78946	fatbody and ovary 4h after infected with M. luteus
SRR1283239	14433467	145	10.0461	129	8.93756	1.12403	8	0.554267	30	2.0785	fatbody and ovary 6d after infected with M. luteus
SRR1283240	9681097	62	6.40423	64	6.61082	0.96875	2	0.206588	20	2.06588	fatbody and ovary 6d after infected with M. luteus
SRR1283241	13114021	84	6.40536	82	6.25285	1.02439	3	0.228763	19	1.44883	fatbody and ovary 4h after parasitization with B. lapidosa
SRR1283242	9380497	48	5.117	47	5.0104	1.02128	3	0.319812	18	1.91887	fatbody and ovary 4h after parasitization with B. lapidosa
SRR1283243	9455412	71	7.50893	99	10.4702	0.717172	5	0.528798	34	3.59582	fatbody and ovary 6d after parasitization with B. lapidosa
SRR1283244	9307034	152	16.3317	83	8.91799	1.83133	5	0.537228	44	4.72761	fatbody and ovary 6d after parasitization with B. lapidosa
SRR1732478	41813433	88	2.10459	911	21.7873	0.0965971	0	0	9	0.215242	Testis
SRR1732479	37604646	328	8.72233	174	4.62709	1.88506	0	0	8	0.21274	Testis
SRR1732480	44378002	144	3.24485	152	3.42512	0.947368	1	0.0225337	8	0.180269	Testis
SRR1732481	38480741	462	12.006	100	2.5987	4.62	7	0.181909	6	0.155922	Testis
SRR1732482	41935288	8	0.19077	8	0.19077	1	0	0	0	0	Saltatory leg
SRR1732483	40577513	5	0.123221	9	0.221798	0.555556	0	0	12	0.29573	Saltatory leg
SRR1732484	42273315	3	0.0709668	30	0.709668	0.1	0	0	13	0.307523	Saltatory leg
SRR1732485	38423629	4	0.104103	6	0.156154	0.666667	0	0	14	0.364359	Saltatory leg
SRR1732486	39238056	4	0.101942	23	0.586166	0.173913	0	0	5	0.127427	Saltatory leg
SRR1732487	44961950	1	0.022241	18	0.400339	0.0555556	0	0	12	0.266892	Saltatory leg
SRR1738245	64480911	11	0.170593	400	6.20339	0.0275	5	0.0775423	36	0.558305	diapause migratory locust eggs stage 1 transcriptome
SRR1738246	67789972	37	0.545803	597	8.80661	0.0619765	0	0	12	0.177017	non-diapause migratory locust eggs transcriptome
SRR1770193	64993736	27	0.415425	715	11.0011	0.0377622	0	0	10	0.153861	diapause locust egg stage 2 transcriptome
SRR1770194	64157088	61	0.950791	1299	20.2472	0.0469592	0	0	35	0.545536	diapause locust eggs stage 3 transcriptome
SRR1770195	67621849	37	0.54716	365	5.39766	0.10137	0	0	6	0.0887287	non-diapause locust eggs stage 2 transcriptome
SRR1770196	65334784	86	1.3163	790	12.0916	0.108861	0	0	58	0.887735	non-diapause locust eggs stage 3 transcriptome
SRR1771919	33478253	1629	48.6585	26668	796.577	0.0610844	0	0	538	16.0701	Locusta migratoria manilensis neuron
SRR1777713	26406039	185	7.00597	2081	78.8077	0.0888996	0	0	17	0.643792	Locusta migratoria tibetensis transcriptome
SRR1974300	47837441	17	0.35537	217	4.5362	0.078341	0	0	23	0.480795	gregarious stage 4 antenna RNAseq
SRR2037082	19494396	1	0.0512968	10	0.512968	0.1	0	0	7	0.359078	Male fatbody control for infection by Metarhizium acridum
SRR2037094	28227854	15	0.53139	150	5.3139	0.1	1	0.035426	1	0.035426	Male fatbody infected by Metarhizium acridum
SRR2037099	28648030	0	0	19	0.663222	0	0	0	1	0.0349064	Locust hemocyte control for infection by Metarhizium acridum
SRR2037105	28691458	0	0	34	1.18502	0	0	0	2	0.0697072	Locust hemocyte infected by Metarhizium acridum
SRR2911431	37331039	5	0.133937	18	0.482172	0.277778	0	0	5	0.133937	Male body
SRR2911432	35242085	20	0.567503	6	0.170251	3.33333	0	0	1	0.0283752	Male body
SRR2913237	35681867	274	7.67897	270	7.56687	1.01481	11	0.30828	11	0.30828	Testis
SRR2913249	41425503	1046	25.2501	277	6.6867	3.77617	0	0	8	0.193118	Testis
SRR3314790	38818057	305	7.85717	6677	172.008	0.0456792	0	0	199	5.12648	L. migratoria manilensis fatbody not infected by Metarhizium acridum 4 hours
SRR3314877	40204169	114	2.83553	3054	75.9623	0.0373281	0	0	132	3.28324	L. migratoria manilensis fatbody not infected by Metarhizium acridum 12 hours
SRR3314878	39663085	184	4.63907	6824	172.049	0.0269637	3	0.0756371	111	2.79857	L. migratoria manilensis fatbody not infected by Metarhizium acridum 24 hours
SRR3314884	39756311	350	8.80363	3425	86.1498	0.10219	0	0	79	1.98711	L. migratoria manilensis fatbody not infected by Metarhizium acridum 36 hours
SRR3315005	41310735	119	2.88061	1905	46.1139	0.0624672	0	0	37	0.895651	L. migratoria manilensis fatbody not infected by Metarhizium acridum 48 hours
SRR3315152	40874573	150	3.66976	2022	49.4684	0.074184	0	0	62	1.51684	L. migratoria manilensis fatbody not infected by Metarhizium acridum 72 hours
SRR3315153	38961792	218	5.59523	8893	228.249	0.0245137	2	0.0513323	77	1.9763	L. migratoria manilensis fatbody infected by Metarhizium acridum 4 hours
SRR3315154	38936181	123	3.15902	7959	204.411	0.0154542	0	0	105	2.69672	L. migratoria manilensis fatbody infected by Metarhizium acridum 12 hours
SRR3315155	39142204	131	3.34677	4201	107.327	0.0311831	0	0	97	2.47814	L. migratoria manilensis fatbody infected by Metarhizium acridum 24 hours
SRR3315156	41282543	24	0.58136	4592	111.233	0.00522648	0	0	108	2.61612	L. migratoria manilensis fatbody infected by Metarhizium acridum 36 hours
SRR3315157	40582577	58	1.42918	2822	69.5372	0.0205528	3	0.0739233	68	1.6756	L. migratoria manilensis fatbody infected by Metarhizium acridum 48 hours
SRR3315158	39931984	84	2.10358	1363	34.133	0.0616288	2	0.0500852	109	2.72964	L. migratoria manilensis fatbody infected by Metarhizium acridum 72 hours
SRR3315159	41181341	2	0.0485657	172	4.17665	0.0116279	0	0	15	0.364243	L. migratoria manilensis Hemocyte not infected by Metarhizium acridum 4 hours
SRR3315160	39583474	0	0	144	3.63788	0	0	0	4	0.101052	L. migratoria manilensis Hemocyte not infected by Metarhizium acridum 12 hours
SRR3315161	40659075	1	0.0245948	302	7.42762	0.00331126	1	0.0245948	1	0.0245948	L. migratoria manilensis Hemocyte not infected by Metarhizium acridum 24 hours
SRR3315171	41181341	2	0.0485657	95	2.30687	0.0210526	0	0	4	0.0971314	L. migratoria manilensis Hemocyte not infected by Metarhizium acridum 36 hours
SRR3318160	40491247	2	0.0493934	78	1.92634	0.025641	1	0.0246967	6	0.14818	L. migratoria manilensis Hemocyte not infected by Metarhizium acridum 48 hours
SRR3318162	38436859	0	0	178	4.63097	0	0	0	9	0.23415	L. migratoria manilensis Hemocyte not infected by Metarhizium acridum 72 hours
SRR3318164	40424781	2	0.0494746	295	7.2975	0.00677966	0	0	9	0.222636	L. migratoria manilensis Hemocyte infected by Metarhizium acridum 4 hours
SRR3318166	40707877	0	0	552	13.56	0	0	0	17	0.41761	L. migratoria manilensis Hemocyte infected by Metarhizium acridum 12 hours
SRR3318167	41275919	3	0.0726816	547	13.2523	0.00548446	0	0	6	0.145363	L. migratoria manilensis Hemocyte infected by Metarhizium acridum 24 hours
SRR3318168	39509854	1	0.0253101	541	13.6928	0.00184843	0	0	5	0.126551	L. migratoria manilensis Hemocyte infected by Metarhizium acridum 36 hours
SRR3318254	41590537	4	0.0961757	419	10.0744	0.00954654	0	0	6	0.144264	L. migratoria manilensis Hemocyte infected by Metarhizium acridum 48 hours
SRR3318255	39345997	6	0.152493	191	4.85437	0.0314136	0	0	21	0.533726	L. migratoria manilensis Hemocyte infected by Metarhizium acridum 72 hours
SRR3318257	41223026	39	0.946073	12171	295.248	0.00320434	2	0.0485166	199	4.8274	L. migratoria manilensis central nervous system not infected by Metarhizium acridum
SRR3318261	38460616	23	0.598014	10611	275.893	0.00216756	1	0.0260006	224	5.82414	L. migratoria manilensis central nervous system not infected by Metarhizium acridum
SRR3318262	40233828	27	0.671077	10808	268.63	0.00249815	0	0	188	4.67268	L. migratoria manilensis central nervous system not infected by Metarhizium acridum
SRR3318263	40499263	92	2.27165	13626	336.451	0.0067518	0	0	230	5.67912	L. migratoria manilensis central nervous system not infected by Metarhizium acridum
SRR3318264	39429152	53	1.34418	13435	340.738	0.00394492	0	0	231	5.85861	L. migratoria manilensis central nervous system not infected by Metarhizium acridum
SRR3318265	38645778	78	2.01833	11589	299.878	0.00673052	0	0	323	8.35796	L. migratoria manilensis central nervous system not infected by Metarhizium acridum
SRR3318266	40158587	81	2.017	20250	504.251	0.004	0	0	156	3.8846	L. migratoria manilensis central nervous system infected by Metarhizium acridum
SRR3318268	28831544	61	2.11574	19368	671.764	0.00314952	0	0	229	7.94269	L. migratoria manilensis central nervous system infected by Metarhizium acridum
SRR3318269	38359413	72	1.87698	15461	403.056	0.00465688	0	0	168	4.37963	L. migratoria manilensis central nervous system infected by Metarhizium acridum
SRR3318271	40893469	33	0.806975	14148	345.972	0.00233249	0	0	223	5.45319	L. migratoria manilensis central nervous system infected by Metarhizium acridum
SRR3318305	38753426	41	1.05797	14600	376.741	0.00280822	0	0	184	4.74797	L. migratoria manilensis central nervous system infected by Metarhizium acridum
SRR3318306	39086803	58	1.48388	12509	320.031	0.00463666	0	0	283	7.2403	L. migratoria manilensis central nervous system infected by Metarhizium acridum
SRR4041955	26779885	28	1.04556	1913	71.4342	0.0146367	2	0.0746829	23	0.858854	L. migratoria whole body
SRR4470191	26688373	35	1.31143	5157	193.23	0.00678689	0	0	89	3.33479	Brains of fourth-instar solitarious locusts 48 h following injection of the mixture of dsNPF1a and dsNPF2
SRR4470192	28280842	30	1.06079	7178	253.811	0.00417944	0	0	83	2.93485	Brains of fourth-instar solitarious locusts 48 h following injection of the dsGFP
SRR4470193	26684001	88	3.29786	6758	253.26	0.0130216	0	0	49	1.83631	Brains of fourth-instar solitarious locusts 48 h following injection of the dsGFP
SRR4470194	28894431	34	1.1767	5136	177.751	0.00661994	0	0	72	2.49183	Brains of fourth-instar solitarious locusts 48 h following injection of the dsGFP
SRR4470195	25833832	34	1.3161	5958	230.628	0.00570661	0	0	68	2.63221	Brains of fourth-instar gregarious locusts 4 h following injection of the mixture of NPF1a and NPF2 peptides
SRR4470196	23980011	24	1.00083	4632	193.161	0.00518135	0	0	46	1.91826	Brains of fourth-instar gregarious locusts 4 h following injection of the mixture of NPF1a and NPF2 peptides
SRR4470197	28605000	7	0.244712	5695	199.091	0.00122915	0	0	64	2.23737	Brains of fourth-instar gregarious locusts 4 h following injection of the mixture of NPF1a and NPF2 peptides
SRR4470198	28271151	15	0.530576	5885	208.163	0.00254885	0	0	53	1.8747	Brains of fourth-instar gregarious locusts 4 h following injection of the ddH2O (a total of 5 xg).
SRR4470199	24942265	13	0.521204	4042	162.054	0.00321623	0	0	54	2.165	Brains of fourth-instar gregarious locusts 4 h following injection of the ddH2O (a total of 5 xg).
SRR4470200	28039325	16	0.570627	4381	156.245	0.00365213	0	0	61	2.17552	Brains of fourth-instar gregarious locusts 4 h following injection of the ddH2O (a total of 5 xg).
SRR4470201	27352084	32	1.16993	6292	230.037	0.00508582	1	0.0365603	86	3.14418	Brains of fourth-instar solitarious locusts 48 h following injection of the mixture of dsNPF1a and dsNPF2
SRR4470202	26020507	46	1.76784	5608	215.522	0.00820257	0	0	76	2.92077	Brains of fourth-instar solitarious locusts 48 h following injection of the mixture of dsNPF1a and dsNPF2
SRR5171247	25507973	216	8.46794	573	22.4636	0.376963	0	0	35	1.37212	Locust fat-body NF4
SRR5171248	26508410	875	33.0084	1226	46.2495	0.713703	0	0	131	4.94183	Locust fat-body NF2-2
SRR5171249	40437656	307	7.59193	1478	36.5501	0.207713	0	0	40	0.989177	Locust fat-body NF2
SRR5171250	45541122	152	3.33764	188	4.12814	0.808511	0	0	58	1.27357	Locust fat-body F5 CLX 6 Antonospora locustae and Locusta migratoria
SRR5171251	30022280	94	3.13101	329	10.9585	0.285714	0	0	14	0.46632	Locust fat-body F3 CLX 5 Antonospora locustae and Locusta migratoria
SRR5171252	31517386	313	9.93103	654	20.7505	0.478593	0	0	28	0.888399	Locust fat-body F1 CLX 4 Antonospora locustae and Locusta migratoria
SRR5171253	25616363	327	12.7653	49	1.91284	6.67347	77	3.00589	182	7.10483	Locust midgut NM4 not applicable 3
SRR5171254	25698575	344	13.386	74	2.87954	4.64865	125	4.86408	336	13.0747	Locust midgut NM2-2 not applicable 2
SRR5171255	26062304	253	9.70751	71	2.72424	3.56338	12	0.460435	61	2.34055	Locust midgut NM2 not applicable 1
SRR5171256	32334126	385	11.9069	57	1.76284	6.75439	18	0.556687	70	2.1649	Locust midgut M5 CLX 3 Antonospora locustae and Locusta migratoria
SRR5171257	29761051	132	4.43533	35	1.17603	3.77143	21	0.70562	155	5.20815	Locust midgut M3 CLX 2 Antonospora locustae and Locusta migratoria
SRR5171258	30448240	63	2.06909	38	1.24802	1.65789	0	0	110	3.61269	Locust midgut M1 CLX 1 Antonospora locustae and Locusta migratoria
SRR5194365	58504537	2	0.0341854	783	13.3836	0.00255428	0	0	42	0.717893	M. anisopliae infected hemocytes gregarious control 2
SRR5194366	77658125	3	0.0386309	2146	27.6339	0.00139795	0	0	109	1.40359	M. anisopliae infected hemocytes gregarious control 1
SRR5194367	69182626	7	0.101181	574	8.29688	0.0121951	0	0	52	0.751634	M. anisopliae infected hemocytes gregarious infected 2
SRR5194368	70125529	176	2.50978	279	3.97858	0.630824	1	0.0142601	36	0.513365	M. anisopliae infected hemocytes gregarious infected 1
SRR5194369	69556728	5	0.0718838	497	7.14525	0.0100604	0	0	39	0.560693	M. anisopliae infected hemocytes solitarious control 1
SRR5194370	74377274	8	0.10756	353	4.74607	0.0226629	0	0	41	0.551244	M. anisopliae infected hemocytes solitarious control 2
SRR5194371	69894473	21	0.300453	233	3.3336	0.0901288	1	0.0143073	13	0.185995	M. anisopliae infected hemocytes solitarious infected 2
SRR5194372	71999375	20	0.27778	404	5.61116	0.049505	2	0.027778	16	0.222224	M. anisopliae infected hemocytes solitarious infected 1
SRR5580661	26680785	32	1.19937	33	1.23685	0.969697	2	0.0749603	4	0.149921	Adult brain from field collected intermediate male (Korea: Muan)
SRR5580662	32423852	559	17.2404	129	3.97855	4.33333	0	0	28	0.863562	Adult brain from field collected intermediate female (Korea: Muan)
SRR5580663	31187092	20	0.641291	106	3.39884	0.188679	0	0	8	0.256516	Adult brain from field collected solitarious male (Korea: Muan)
SRR5580664	33112335	80	2.41602	253	7.64066	0.316206	0	0	37	1.11741	Adult brain from field collected solitarious female (Korea: Muan)
SRR5580665	29804293	30	1.00657	78	2.61707	0.384615	0	0	2	0.0671044	Adult brain from field collected intermediate male (Korea: Haenam)
SRR5580666	27446852	216	7.86975	78	2.84186	2.76923	0	0	14	0.510077	Adult brain from field collected intermediate female (Korea: Haenam)
SRR5580667	28128184	40	1.42206	146	5.19052	0.273973	0	0	2	0.0711031	Adult brain from field collected solitray male (Korea: Haenam)
SRR5580668	28947772	268	9.25805	172	5.94174	1.55814	0	0	18	0.62181	Adult brain from field collected solitray female (Korea: Haenam)
SRR5580669	28032507	23	0.820476	185	6.59948	0.124324	0	0	10	0.356729	Adult brain from laboratory raised solitray male (Korea: Suwon)
SRR5580670	31436689	118	3.75358	269	8.55688	0.438662	0	0	80	2.5448	Adult brain from laboratory raised solitray female (Korea: Suwon)
SRR5580671	29493485	34	1.1528	94	3.18714	0.361702	0	0	12	0.40687	Adult brain from laboratory raised gregarious male (Korea: Suwon)
SRR5580672	32041995	54	1.68529	395	12.3276	0.136709	0	0	66	2.0598	Adult brain from laboratory raised gregarious female (Korea: Suwon)
SRR5605143	9255988	48	5.18583	392	42.351	0.122449	2	0.216076	22	2.37684	Female germline
SRR5605144	32539355	532	16.3494	1524	46.8356	0.349081	0	0	18	0.553176	Female thorax
SRR5605145	9388475	4	0.426054	72	7.66898	0.0555556	2	0.213027	4	0.426054	Male germline
SRR5605146	26173690	40	1.52825	1023	39.0851	0.0391007	0	0	4	0.152825	Male thorax
SRR5754272	38823533	794	20.4515	3600	92.7273	0.220556	4	0.10303	146	3.76061	locust fatbody under short photoperiod 2
SRR5754273	38251265	1325	34.6394	3345	87.4481	0.396114	0	0	105	2.74501	locust fatbody under short photoperiod 3
SRR5754274	44034889	903	20.5065	3395	77.098	0.265979	0	0	222	5.04146	locust fatbody under long photoperiod 3
SRR5754275	38633053	558	14.4436	4266	110.424	0.130802	0	0	207	5.35811	locust fatbody under short photoperiod 1
SRR5754276	39436284	1053	26.7013	5179	131.326	0.203321	0	0	122	3.0936	locust fatbody under long photoperiod 1
SRR5754277	39613974	347	8.75954	2653	66.9713	0.130795	0	0	108	2.72631	locust fatbody under long photoperiod 2
SRR5759362	35232933	452	12.8289	9640	273.608	0.046888	0	0	117	3.32076	CNS under short photoperiod 3
SRR5759363	32978729	267	8.09613	8226	249.434	0.0324581	4	0.12129	179	5.42774	CNS under short photoperiod 2
SRR5759364	35122983	456	12.983	9747	277.511	0.0467836	0	0	256	7.28867	CNS under short photoperiod 1
SRR5759365	44585102	532	11.9322	15986	358.55	0.0332791	0	0	277	6.21284	CNS under long photoperiod 3
SRR5759366	35401672	799	22.5696	9944	280.891	0.08035	0	0	238	6.72285	CNS under long photoperiod 2
SRR5759367	44399054	1180	26.5771	12468	280.817	0.0946423	0	0	216	4.86497	CNS under long photoperiod 1
SRR5762723	38158159	236	6.18478	715	18.7378	0.33007	6	0.15724	82	2.14895	ovary under short photoperiod 3
SRR5762724	44164094	364	8.24199	909	20.5823	0.40044	34	0.769856	133	3.0115	ovary under short photoperiod 2
SRR5762725	38158159	658	17.244	1636	42.8742	0.4022	21	0.550341	295	7.73098	ovary under long photoperiod 2
SRR5762726	40194825	542	13.4843	616	15.3254	0.87987	13	0.323425	163	4.05525	ovary under long photoperiod 1
SRR5762727	37814008	370	9.78473	882	23.3247	0.419501	37	0.978473	229	6.05596	ovary under short photoperiod 1
SRR5762728	35511293	605	17.0368	775	21.824	0.780645	16	0.450561	430	12.1088	ovary under long photoperiod 3
SRR5949712	67023504	141	2.10374	3340	49.8333	0.0422156	4	0.0596806	39	0.581885	Integument of fourth-instar gregarious locust 2
SRR5949713	68967095	343	4.97339	3585	51.9813	0.0956764	0	0	27	0.391491	Integument of fourth-instar gregarious locust 1
SRR5949714	60514830	248	4.09817	1973	32.6036	0.125697	0	0	9	0.148724	Integument of fourth-instar solitarious locust 2
SRR5949715	64495589	586	9.08589	3838	59.5079	0.152684	0	0	12	0.186059	Integument of fourth-instar solitarious locust 1
SRR5966534	34720834	11	0.316813	14240	410.128	0.000772472	0	0	105	3.02412	Brain gregarious phase
SRR5966981	33241266	11	0.330914	8602	258.775	0.00127877	0	0	61	1.83507	Brain gregarious phase
SRR5966984	32556644	8	0.245726	6985	214.549	0.00114531	0	0	73	2.24225	Brain gregarious phase
SRR5967009	36422716	72	1.97679	12170	334.132	0.00591619	0	0	80	2.19643	Brain solitarious phase
SRR5967010	35427181	29	0.818581	9996	282.156	0.00290116	0	0	105	2.96383	Brain solitarious phase
SRR5967011	30369229	31	1.02077	7786	256.378	0.00398151	0	0	95	3.12817	Brain solitarious phase
SRR6109303	38864769	67	1.72393	10914	280.82	0.0061389	0	0	177	4.55425	Thoracic ganglia Isolation of gregarious 32h
SRR6109304	49196610	33	0.670778	2705	54.9835	0.0121996	0	0	80	1.62613	Thoracic ganglia Isolation of gregarious 64h
SRR6109305	42637957	52	1.21957	14093	330.527	0.00368978	0	0	57	1.33684	Brain Crowding of solitarious C
SRR6109306	45503793	37	0.813119	12424	273.032	0.00297811	0	0	96	2.10971	Brain Crowding of solitarious 4h
SRR6109307	37952519	49	1.29109	9284	244.621	0.0052779	0	0	27	0.711415	Brain Crowding of solitarious 8h
SRR6109308	33544979	29	0.864511	4541	135.37	0.00638626	0	0	57	1.69921	Brain Crowding of solitarious 16h
SRR6109309	38655619	76	1.96608	12281	317.703	0.00618842	0	0	79	2.04369	Brain Crowding of solitarious 32h
SRR6109310	35057263	28	0.798693	7344	209.486	0.00381264	0	0	57	1.62591	Brain Crowding of solitarious 64h
SRR6109311	36553864	15	0.410353	3544	96.9528	0.00423251	2	0.0547138	61	1.66877	Thoracic ganglia Crowding of solitarious C
SRR6109312	40657612	22	0.541104	4453	109.524	0.00494049	0	0	116	2.85309	Thoracic ganglia Crowding of solitarious 4h
SRR6109313	39838428	110	2.76115	11890	298.456	0.00925147	1	0.0251014	96	2.40973	Brain Isolation of gregarious 32h
SRR6109314	38527859	19	0.49315	12653	328.412	0.00150162	0	0	68	1.76496	Brain Isolation of gregarious 64h
SRR6109315	34226940	73	2.13282	4917	143.659	0.0148465	0	0	134	3.91504	Thoracic ganglia Isolation of gregarious C
SRR6109316	36096214	39	1.08045	3534	97.905	0.0110357	0	0	159	4.40489	Thoracic ganglia Isolation of gregarious 4h
SRR6109317	44307037	242	5.46189	21839	492.901	0.0110811	0	0	113	2.55038	Brain Isolation of gregarious C
SRR6109318	44603848	134	3.00423	15541	348.423	0.00862235	0	0	168	3.76649	Brain Isolation of gregarious 4h
SRR6109319	40418584	49	1.21231	13899	343.876	0.00352543	0	0	123	3.04315	Brain Isolation of gregarious 8h
SRR6109320	44193776	89	2.01386	15772	356.883	0.00564291	0	0	85	1.92335	Brain Isolation of gregarious 16h
SRR6109321	36944210	48	1.29926	5762	155.965	0.00833044	0	0	156	4.22258	Thoracic ganglia Isolation of gregarious 8h
SRR6109322	37231620	27	0.72519	5927	159.193	0.00455542	0	0	121	3.24993	Thoracic ganglia Isolation of gregarious 16h
SRR6109323	40506971	23	0.567804	1514	37.3763	0.0151915	0	0	38	0.93811	Thoracic ganglia Crowding of solitarious 16h
SRR6109324	35130296	28	0.797033	3587	102.106	0.00780597	0	0	103	2.93194	Thoracic ganglia Crowding of solitarious 8h
SRR6109325	39491244	36	0.911594	2068	52.366	0.0174081	0	0	92	2.32963	Thoracic ganglia Crowding of solitarious 64h
SRR6109326	43077914	53	1.23033	9655	224.129	0.00548938	0	0	152	3.52849	Thoracic ganglia Crowding of solitarious 32h
SRR6823282	52393814	26	0.496242	370	7.0619	0.0702703	1	0.0190862	5	0.0954311	testis
SRR6823283	56416435	1052	18.647	1614	28.6087	0.651797	25	0.443133	431	7.63962	ovary
SRR6823284	65439829	571	8.72557	1052	16.0758	0.542776	6	0.0916873	346	5.2873	antenna
SRR6823285	47516105	180	3.78819	20551	432.506	0.0087587	0	0	145	3.0516	brain
SRR6823286	49625473	172	3.46596	20	0.403019	8.6	0	0	70	1.41057	Midgut
SRR6823287	50811561	14	0.275528	798	15.7051	0.0175439	0	0	10	0.196806	thoracic muscle
SRR6853637	23342135	64	2.74182	739	31.6595	0.0866035	0	0	6	0.257046	thoracic muscle
SRR6853638	20290473	37	1.82352	192	9.46257	0.192708	0	0	2	0.0985684	thoracic muscle
SRR6853639	22614182	104	4.59888	938	41.4784	0.110874	0	0	4	0.17688	thoracic muscle
SRR6853640	22335354	19	0.850669	1171	52.4281	0.0162254	0	0	0	0	thoracic muscle
SRR6853641	23841391	147	6.16575	329	13.7995	0.446809	0	0	5	0.209719	thoracic muscle
SRR6853642	25774494	49	1.9011	992	38.4877	0.0493952	0	0	6	0.232788	thoracic muscle
SRR6853643	24911075	37	1.48528	347	13.9295	0.106628	0	0	20	0.802856	thoracic muscle
SRR6853644	22153908	54	2.43749	417	18.8229	0.129496	0	0	8	0.36111	thoracic muscle
SRR6853645	25811854	41	1.58842	1356	52.534	0.030236	0	0	0	0	thoracic muscle
SRR6853646	25613635	73	2.85004	413	16.1242	0.176755	0	0	0	0	thoracic muscle
SRR6853647	25109975	35	1.39387	470	18.7177	0.0744681	0	0	0	0	thoracic muscle
SRR6853648	27521643	53	1.92576	717	26.0522	0.0739191	0	0	6	0.21801	thoracic muscle
SRR7164454	20318160	882	43.4094	1716	84.4565	0.513986	0	0	20	0.984341	Fatbody after engineered fungi infection MAC-4day-1
SRR7164455	22940779	479	20.8798	2495	108.758	0.191984	0	0	38	1.65644	Fatbody after engineered fungi infection KO-4day-1
SRR7164456	27092480	1293	47.7254	5068	187.063	0.25513	0	0	44	1.62407	Fatbody after engineered fungi infection Control-4day-1
SRR7164457	30456212	1863	61.1698	1467	48.1675	1.26994	0	0	50	1.6417	Fatbody after engineered fungi infection MAC-4day-2
SRR7164458	24300270	180	7.40733	2307	94.9372	0.0780234	0	0	11	0.45267	Fatbody after engineered fungi infection MAN-4day-2
SRR7164459	29340540	457	15.5757	6411	218.503	0.0712837	18	0.613486	108	3.68091	Fatbody after engineered fungi infection KO-4day-3
SRR7164460	26769214	528	19.7242	2325	86.8535	0.227097	16	0.597702	82	3.06322	Fatbody after engineered fungi infection KO-4day-2
SRR7164461	24664330	182	7.37908	4591	186.139	0.0396428	6	0.243266	48	1.94613	Fatbody after engineered fungi infection Control-4day-2
SRR7164462	40233010	963	23.9356	4240	105.386	0.227123	10	0.248552	80	1.98842	Fatbody after engineered fungi infection MAN-4day-3
SRR7164463	29982728	493	16.4428	3687	122.971	0.133713	0	0	41	1.36745	Fatbody after engineered fungi infection MAN-4day-1
SRR7164464	27270139	931	34.1399	3862	141.62	0.241067	20	0.733403	92	3.37365	Fatbody after engineered fungi infection MAC-4day-3
SRR7164465	27471411	1066	38.804	2890	105.2	0.368858	14	0.509621	49	1.78367	Fatbody after engineered fungi infection Control-4day-3
SRR7221659	33374016	764	22.8921	1186	35.5366	0.644182	19	0.569305	70	2.09744	whole body
SRR7699500	29173112	840	28.7936	2398	82.199	0.350292	1	0.0342781	24	0.822675	Male fatbody after engineered fungi infection MAC+-1d-2
SRR7699501	26612324	878	32.9922	5572	209.377	0.157574	8	0.300613	52	1.95398	Male fatbody after engineered fungi infection MAC+-1d-1
SRR7699502	49574839	389	7.84672	13891	280.203	0.0280037	2	0.040343	37	0.746346	Male fatbody after engineered fungi infection MAC-1d-3
SRR7699503	29512793	411	13.9262	2693	91.2486	0.152618	0	0	10	0.338836	Male fatbody after engineered fungi infection MAC-1d-2
SRR7699504	24992942	716	28.6481	5136	205.498	0.139408	0	0	49	1.96055	Male fatbody after engineered fungi infection MAC-1d-1
SRR7699505	46145391	554	12.0055	7667	166.149	0.0722577	0	0	108	2.34043	Male fatbody after engineered fungi infection CK-3
SRR7699506	28472591	636	22.3373	4515	158.574	0.140864	4	0.140486	46	1.61559	Male fatbody after engineered fungi infection CK-2
SRR7699507	25217275	1985	78.7159	14933	592.173	0.132927	15	0.59483	16	0.634486	Male fatbody after engineered fungi infection CK-1
SRR7699508	23832788	1298	54.4628	1462	61.3441	0.887825	0	0	26	1.09093	Male fatbody after engineered fungi infection MAC-3d-1
SRR7699509	43150522	372	8.62098	4874	112.953	0.0763233	0	0	34	0.787939	Male fatbody after engineered fungi infection MAC+-1d-3
SRR7699510	54394041	365	6.71029	18355	337.445	0.0198856	2	0.0367687	77	1.4156	Male fatbody after engineered fungi infection MAC+-3d-3
SRR7699511	54439065	734	13.483	9660	177.446	0.0759834	0	0	63	1.15726	Male fatbody after engineered fungi infection MAC-3d-3
SRR7699512	27548290	622	22.5785	2223	80.6947	0.279802	8	0.290399	68	2.46839	Male fatbody after engineered fungi infection MAC-3d-2
SRR7699513	23999278	2256	94.0028	4164	173.505	0.541787	0	0	16	0.666687	Male fatbody after engineered fungi infection MAC+-3d-2
SRR7699514	25769361	2990	116.029	6745	261.745	0.443291	6	0.232835	27	1.04776	Male fatbody after engineered fungi infection MAC+-3d-1
SRR8144091	17164892	84	4.89371	13861	807.52	0.00606017	0	0	66	3.84506	4th instar brain Hr46-3
SRR8144092	22372072	47	2.10083	13846	618.897	0.00339448	2	0.0893972	98	4.38046	4th instar brain GFP-1
SRR8144093	17043723	66	3.87239	20140	1181.67	0.00327706	0	0	62	3.6377	4th instar brain Grh-2
SRR8144094	17189552	70	4.07224	17838	1037.72	0.00392421	0	0	80	4.65399	4th instar brain Grh-3
SRR8144095	16833754	49	2.91082	15491	920.234	0.00316313	0	0	69	4.09891	4th instar brain Hr46-1
SRR8144096	17241440	51	2.95799	15165	879.567	0.00336301	0	0	72	4.17599	4th instar brain Hr46-2
SRR8144097	17226659	38	2.20588	13364	775.774	0.00284346	0	0	59	3.42492	4th instar brain GFP-4
SRR8144098	17349101	83	4.78411	11912	686.606	0.00696776	1	0.0576399	65	3.74659	4th instar brain GFP-5
SRR8144099	17358526	65	3.74456	14309	824.321	0.0045426	0	0	57	3.28369	4th instar brain GFP-6
SRR8144100	17353171	65	3.74571	21740	1252.8	0.00298988	0	0	90	5.18637	4th instar brain Grh-1
SRR8144101	24568061	72	2.93063	25294	1029.55	0.00284652	0	0	140	5.69846	4th instar brain GFP-2
SRR8144102	18325464	34	1.85534	16597	905.68	0.00204856	0	0	114	6.22085	4th instar brain GFP-3
SRR8144103	24397843	130	5.32834	25962	1064.11	0.00500732	0	0	125	5.1234	4th instar brain HR4-2
SRR8144104	24508992	64	2.61129	20391	831.98	0.00313864	0	0	112	4.56975	4th instar brain HR4-3
SRR8144105	24510167	178	7.26229	20182	823.413	0.00881974	0	0	103	4.20234	4th instar brain HR4-4
SRR8494480	26039108	416	15.976	17334	665.691	0.0239991	0	0	132	5.0693	Brain CK-2
SRR8494481	33425791	1156	34.5841	21547	644.622	0.0536502	8	0.239336	144	4.30805	Brain CK-1
SRR8494482	30936423	1126	36.3972	17662	570.913	0.0637527	0	0	142	4.59006	Brain DA-2
SRR8494483	31992998	938	29.3189	24223	757.134	0.0387235	0	0	120	3.75082	Brain DA-1
SRR8494484	28368310	440	15.5103	18602	655.732	0.0236534	0	0	147	5.18184	Brain DA-3S-2
SRR8494485	31627340	836	26.4328	22824	721.654	0.0366281	2	0.0632364	123	3.88904	Brain DA-3S-1
SRR8643699	34513565	54	1.5646	20142	583.597	0.00268097	2	0.0579482	108	3.1292	Brain dsPAHAL-2
SRR8643700	33708484	22	0.652655	20215	599.701	0.0010883	0	0	139	4.12359	Brain dsPAHAL-3
SRR8643701	35787956	98	2.73835	16460	459.931	0.00595383	0	0	125	3.4928	Brain ds-GFP-1
SRR8643702	35775575	56	1.56531	19420	542.828	0.00288363	0	0	126	3.52196	Brain ds-GFP-2
SRR8643703	34841252	22	0.631435	20483	587.895	0.00107406	0	0	120	3.44419	Brain ds-GFP-3
SRR8643704	35294790	101	2.86161	14443	409.211	0.00699301	0	0	95	2.69162	Brain dsPAHAL-
SRR8945298	3097158	62	20.0184	13	4.1974	4.76923	0	0	8	2.58301	Fatbody and Ovary CK replicate2
SRR8945299	3484354	78	22.3858	53	15.2109	1.4717	1	0.286997	39	11.1929	Fatbody and Ovary CK replicate1
SRR8945300	5590371	40	7.15516	91	16.278	0.43956	1	0.178879	33	5.90301	Fatbody and Ovary CK replicate2
SRR8945301	1172714	2	1.70545	43	36.6671	0.0465116	0	0	1	0.852723	Fatbody and Ovary CK replicate1
SRR8945302	6766681	49	7.24136	45	6.65023	1.08889	2	0.295566	18	2.66009	Fatbody and Ovary treatment replicate2
SRR8945303	8993553	112	12.4534	81	9.00645	1.38272	6	0.667145	27	3.00215	Fatbody and Ovary treatment replicate1
SRR8945304	7194189	39	5.42104	18	2.50202	2.16667	4	0.556004	17	2.36302	Fatbody and Ovary treatment replicate2
SRR8945305	8509952	45	5.28793	18	2.11517	2.5	6	0.705057	13	1.52762	Fatbody and Ovary treatment replicate1
SRR9637844	37689134	240	6.36788	1300	34.4927	0.184615	0	0	116	3.07781	long day retinoic acid treatment-2 whole body
SRR9637845	36138622	181	5.00849	1331	36.8304	0.135988	0	0	74	2.04767	short day control-3 whole body
SRR9637846	35472870	242	6.82212	812	22.8907	0.29803	0	0	61	1.71962	short day retinoic acid treatment-1 whole body
SRR9637847	35085609	369	10.5171	1066	30.3828	0.346154	0	0	93	2.65066	long day retinoic acid treatment-3 whole body
SRR9637848	36897651	604	16.3696	3031	82.1462	0.199274	2	0.054204	114	3.08963	long day control-1 whole body
SRR9637849	35759953	591	16.5269	2987	83.5292	0.197857	4	0.111857	105	2.93625	long day control-2 whole body
SRR9637850	48041219	774	16.1112	3593	74.7899	0.215419	0	0	197	4.10065	long day control-3 whole body
SRR9637851	32786903	302	9.211	970	29.585	0.31134	6	0.183	106	3.233	long day retinoic acid treatment-1 whole body
SRR9637852	38138409	204	5.34894	822	21.5531	0.248175	4	0.104881	36	0.94393	short day retinoic acid treatment-2 whole body
SRR9637853	41171700	246	5.97498	1059	25.7216	0.232295	0	0	44	1.0687	short day retinoic acid treatment-3 whole body
SRR9637854	50736161	349	6.87872	2115	41.6862	0.165012	8	0.157678	55	1.08404	short day control-1 whole body
SRR9637855	38442864	291	7.56968	1689	43.9353	0.172291	0	0	62	1.61278	short day control-2 whole body
SRR9641237	26750916	411	15.364	829	30.9896	0.495778	2	0.0747638	143	5.34561	Locusta migratoria tibetensis whole animal ?
SRR9641238	29456321	280	9.5056	1505	51.0926	0.186047	0	0	240	8.14766	Locusta migratoria tibetensis whole animal ?
SRR9641239	26452859	320	12.097	970	36.669	0.329897	2	0.0756062	183	6.91797	Locusta migratoria tibetensis whole animal ?
SRR9641240	20466149	117	5.71676	1766	86.2888	0.0662514	6	0.293167	291	14.2186	Locusta migratoria tibetensis whole animal ?
SRR9641241	28925829	318	10.9936	5754	198.923	0.0552659	1	0.0345712	213	7.36366	Locusta migratoria tibetensis whole animal ?
SRR9641242	25120140	421	16.7595	1345	53.5427	0.313011	7	0.278661	146	5.81207	Locusta migratoria tibetensis whole animal ?
SRR9641243	26993126	361	13.3738	2796	103.582	0.129113	8	0.296372	234	8.66887	Locusta migratoria tibetensis whole animal ?
SRR9641244	26432067	193	7.30174	1085	41.0486	0.17788	0	0	166	6.28025	Locusta migratoria tibetensis whole animal ?
SRR9641245	29464698	599	20.3294	2136	72.4935	0.280431	2	0.0678778	411	13.9489	Locusta migratoria tibetensis whole animal ?
SRR1032161	44708895	729	16.3055	829	18.5422	0.879373	0	0	223	4.98782	Fatbody control gregarious L. migratoria manilensis
SRR1032192	50682565	296	5.84027	334	6.59004	0.886228	0	0	196	3.86721	Fatbody infected with P. locustae gregarious L. migratoria manilensis
SRR1194942	41500270	2	0.0481925	70	1.68674	0.0285714	0	0	5	0.120481	Wing disc of nymph L. migratoria manilensis
SRR12180671	29415122	3337	113.445	5000	169.981	0.6674	24	0.815907	239	8.12507	whole body non-immunized-3
SRR12180672	26324816	1123	42.6594	1121	42.5834	1.00178	37	1.40552	183	6.95162	whole body non-immunized-2
SRR12180673	21243041	1121	52.7702	1278	60.1609	0.877152	14	0.659039	212	9.97974	whole body non-immunized-1
SRR12180674	25164255	1480	58.8136	711	28.2544	2.08158	88	3.49702	275	10.9282	whole body immunized-3
SRR12180675	22373256	223	9.96726	717	32.0472	0.311018	5	0.223481	26	1.1621	whole body immunized-2
SRR12180676	19794187	840	42.4367	2267	114.529	0.370534	14	0.707278	123	6.21395	whole body immunized-1
SRR13423503	34032201	199	5.8474	421	12.3706	0.472684	0	0	13	0.381991	Adult male flight muscle dsHif-a2-3
SRR13423504	24835294	29	1.16769	548	22.0654	0.0529197	0	0	0	0	Adult male flight muscle dsHif-a2-2
SRR13423505	24081098	25	1.03816	555	23.0471	0.045045	0	0	2	0.0830527	Adult male flight muscle dsHif-a2-1
SRR13423506	45064645	79	1.75304	896	19.8825	0.0881696	0	0	6	0.133142	Adult male flight muscle dsHif-a1-3
SRR13423507	27711193	79	2.85083	617	22.2654	0.128039	0	0	3	0.10826	Adult male flight muscle dsHif-a1-2
SRR13423508	24337850	66	2.71183	704	28.9261	0.09375	0	0	4	0.164353	Adult male flight muscle dsHif-a1-1
SRR13423509	19736033	96	4.8642	495	25.081	0.193939	0	0	5	0.253344	Adult male flight muscle dsGFP_3
SRR13423510	27737739	64	2.30733	856	30.8605	0.0747664	2	0.0721039	8	0.288416	Adult male flight muscle dsGFP_2
SRR13423511	32419729	68	2.09749	843	26.0027	0.0806643	2	0.0616908	7	0.215918	Adult male flight muscle dsGFP_1

## Sheet: LGR sequences
Species	Receptor	Source	CDS	Protein
Acyrthosiphon pisum	LGR3	XP_008185408.2	ATGCCAGCAACTCGATCGGCCATTATAAGTACTTTCATTATCTCCTGTCTCTTTTCACTGGCCCTTATTACTTTGTACTTAAATTATGGCTCTAGTGATTGTCACGAAGGTTCATTTTTGTGCATCCAGTCGGACGTTTGTATTGCAAATAAATATAAATGCAATAATTTTTCTGATTGTCTACACGGAGAAGACGAAAATTATCTCATATGCACCGACTTCTCTGGAAGTCTGCAACATTATCACAAAGTCATATTCACTGAAGACCCTGAACCAGATCCAAAACCAGAAACGGTACCAGAACTGGAACCAAAACGTAATGATTCAGATATTGAAGATATTGAGTTGCCGTGTGCTTTAAACAATTATCCCGCCAGGTGTGATTGTTTGATTGGAACA…	MPATRSAIISTFIISCLFSLALITLYLNYGSSDCHEGSFLCIQSDVCIANKYKCNNFSDCLHGEDENYLICTDFSGSLQHYHKVIFTEDPEPDPKPETVPELEPKRNDSDIEDIELPCALNNYPARCDCLIGTWLRCNSVGLTKVPRNISSNLKRIAMRSNNIVLSNDSFDEYNLLVMIHLEDNKLTVIPPFVFKHQNKLRYLFLLRNELNVLEKDALYGLDNIRTLFLDNNHLVLLNLNSWKHMVKVKWIYLSNNLLTFKNECFPHLMDLEMLHLQWNRIETINEFMFADLPNLSVLNLSNNVITVVHKNAFQNLLNLSDLNIADNRITTITQEMLHPLKILDKLVLRNNPITRINNVIFTEMKSLSSLDMNGINKENIEMSLFDNLTTLEFLYLKEF…
	LGR5-1, partial	XP_029345891.1	TCATTATTTGCAGGATGTTTACAAAACGAATACCGATGTACGAACAAATGTATTGAACTGGTGAAACGGTGTGATAAGATTGCTGATTGCGATGGGGGAGAAGACGAAAAAGATTGCATACCCACTGATAAAGCATGTGATTTCAAAGATGATTGTGGTGATGGATCGGATGAACTTCAATGCAAGCACAGAGAATGCTGGCACGGAGAATTTAAGTGTAAAAATTCAGAATGTATTCGTCCCGGATATCTGTGCGACGGTGAAGTTAATTGTGCAGATGGTTCCGATGAAGAATACTGCGAAACAAGTGATTTTATTAAGTGTGGCGGGAGTCATTCGGTACACTCGACGTTTTGGTGTGACGGATGGCCAGAATGTGCAGACAATCATGCTGACGAA…	SLFAGCLQNEYRCTNKCIELVKRCDKIADCDGGEDEKDCIPTDKACDFKDDCGDGSDELQCKHRECWHGEFKCKNSECIRPGYLCDGEVNCADGSDEEYCETSDFIKCGGSHSVHSTFWCDGWPECADNHADELLCNASCAGNKFQCPNGRCINDANVCDGLCDCLPSIDGNCADELNCTKFYNKTDDVIVCTTGSTLSCWMPGGNPSRCIRQKYICDGQNDCFNGFSISDEFGCDKPNSHLNDEFFRCHDGRWLPFKHRCNYKAECLDGDDETDCEVSLPCGEEQFRCASGECVKSENRCDGRTDCWDKSDEIGCASVPCPGENWSRCKIGKQCVPMEKWCDYRVDCMDGSDEKNCDYRLCKADEFRCDSGQCIPLEYKCKKYREEQMGCVDKSHLRN…
	LGR5-2, partial	XP_001948776.2	ATGATATCCGCGCTGCTAACGGCTTTGTCTTTAATGATATTGTCGCTTGCATCAGCGGACGTAAACTTTATGCAATCTTGCGAGTCTCCTGCGCAGTGTCGATGCGATGGCCACGAAGCGACAGAAGTGTCCTGTAGAAATTTGGGATTCACCAGAATACCCGACGACATACCCGTCAATATCACTAAGCTAGATGTGGCCAGTAACAACATTACGGAGATAGATGAACATGTATTTAACCGACTGACCCTATTGGAAGATCTGGTATTAGCTGATAATCCTATTAAAGAGATACACCCCGGAGCATTTCTAAACAATATACGATTAAAACGACTGTCGTTCCAGAAATGTCAGCTTGTCCGGGCGCCATGTGAAACATTCCAGAGTTTCAGACAACTG…	MISALLTALSLMILSLASADVNFMQSCESPAQCRCDGHEATEVSCRNLGFTRIPDDIPVNITKLDVASNNITEIDEHVFNRLTLLEDLVLADNPIKEIHPGAFLNNIRLKRLSFQKCQLVRAPCETFQSFRQLSSLQLDQNHLTEIDDQCFDQLSQLRNLRLENNKLTKVPKQALSLVPTLEALNLGSNSIVDISNDSFSSLPNLVILLLKRNQIGFVDETAFESLTSLKILELDDNQLDTIPVALAKLTSLQELSLSGNNIKFVPEGVLQRSQGLALLELKGNPLIGVHPYAFASLPKLRKLVLSEARELTEFPNLNGTSALEVLRIDRASIYSIPDTLCTTCPKLKSLDIKSNRLSRIPNLNKCKELRVLDLANNHIASLDGSLFRNLSHLHDLLLG…
Aedes aegypti	LGR4	XP_021706674.1	ATGTTGGCCGACATGGAAACGGTGATTGGATTTTTCCTGTGGCTGCTGGCGATCGGATTACAAAGTGGTGATTCACTGCACGCATTGGTCCTTCCGGAAACGGATTCACACAGAAGTGCTGGCCACGCAAGTCTCCAGGTAGGCGATGGAGGGCAGCTGGGTTCGAGCTCGCCATCACCGCTAACAACGACGACGACGATGGATCGGGTGCTCATGGAGGAAAGAATAGTGCCAAGCCTGGTATTCCAACATCGCTGTGCGGATGGCTTCTTTCGGTGCAACAGCACGCTGGATTGCATCGAGCAGCGACGGAATTGCGATAAGGTGCCCGACTGTGAGGATGGTTCGGACGAGCGGGATTGCGACGACAACGTCGATTCCTGGTACTGGGATCACCTC…	MLADMETVIGFFLWLLAIGLQSGDSLHALVLPETDSHRSAGHASLQVGDGGQLGSSSPSPLTTTTTMDRVLMEERIVPSLVFQHRCADGFFRCNSTLDCIEQRRNCDKVPDCEDGSDERDCDDNVDSWYWDHLFRKRPGALNDHLPFTSCAWNDFNISCKCRVTEVLCDYKGFTVLPTSLPMDNVTLLDLTGNRFPVLNMNVFEKLPALDTLVLKHCSIEEIEPPARTLNDIYALHLDQNKLKSLPDIFFPPNTWLHILILSGNQITKLTAGNFANLDFLEELDLRDNLIESLEAEVLRPLRNLDKLYLNNNKLTKLDLGMIPILASLRTLSLARNQIRTISVGALNLPKLEHLYLSENRLRMVANNTFSKLPNLLGLFLNDNEISHFQLGSFAGINNL…
Apis mellifera	LGR3	NP_001091689.1	ATGAGGTACAAATATATCGGTACGATAGGCGCGTTCCTGATCGCGACCACGTGCCTTTTGTCGGGGTTGATGTATTATTTCAGCCAAGATACTTGTCCAATGGGAACGTTCCTTTGTCAGAACACCACTATATGCTTACCCCAGAGAAATTGGTGCGACCAAGAAATCCAATGTCCATACGGAGATGACGAGCAAAATTGCTGTCGGTTCATTGTATTTATTTTTCACCCCTCCTTCTCCCTCCCAAAAAGGAATCCATTACAAAAAAATAACGATTTGGACATTTTGTTATTTGCACATGATTATCACGGGGTATTGGACTGGTTTGGCAGTGACAGAGATTCCAAAGCTGTGAAGGAGTTCGTTTGTGATTCCACCGACGTTCCTGTCAGTTGTAAG…	MRYKYIGTIGAFLIATTCLLSGLMYYFSQDTCPMGTFLCQNTTICLPQRNWCDQEIQCPYGDDEQNCCRFIVFIFHPSFSLPKRNPLQKNNDLDILLFAHDYHGVLDWFGSDRDSKAVKEFVCDSTDVPVSCKYVMCRATCQGYSDIPRNLSSQTTSITLYDSSIERVSAGAFAQYSEIRILYLDGSNIRELEKGAFANLTKLFWLALDNNEIGEFLPGHFTGLIKLESLKANKNRLTMADFSDLKGSVYLKLINLNENQLTSKGLRLSELPELSEISMQRNKIKGIEEDTFQNLEQLVELNLAFNEITTLPLNVFQPLKNLTSLQLGYNHLHNLPITVLSPLTRLRSLDLEGINLDSLEKDTFNVFEMLDFIYFKKFHYCATYTPNVKRCRPTSDGVS…
Athalia rosae	LGR3	XP_025602003.1	AGCGCGATTTCAGAATGAAGTATAAACACACCGCCAAAGTCGGAATATCCTTGGTATCCTTTCTCATCCTTCTCTCTGGTTTGATGTACTACTTTGGACAAGACAAGTGTCCCAAGGGAACATTTCCGTGTGCGAATTGCACGATCTGTATTTCCCAAAGCGCTTGGTGCAACGGATTGATAGACTGCCCAAACGGTGATGACGAGAATGAAGAAGAATGCTACCACCGATTGATTACAGAAGTTTTCGTATGCCCCGAACTATGCGACTGCGGTAACACCACGTGTGAAGTATCGTGCGAAAACGTTGGATACGAAGAGATTCCCGGAAACATAGCACTGCGGGGTAATTTTATAACAGCTGTATTGAAAAAAAACTTAAGCCCTTACAAAAAGCTCA…	RDFRMKYKHTAKVGISLVSFLILLSGLMYYFGQDKCPKGTFPCANCTICISQSAWCNGLIDCPNGDDENEEECYHRLITEVFVCPELCDCGNTTCEVSCENVGYEEIPGNIALRGNFITAVLKKNLSPYKKLRSLYLNENRIIHIEPGAFENQKQLIWLVLSSNRLNEIHKGDFMGLESLEMLLIEDNLIEFADLSDFTNQSTLEWIGLTKNMICSNCLTLPYLPCLKDLYLDMNQIEEISENLLSTLPSLTGLSLQNNKIRSVHENAFRNLHELSELNLAFNRIVKLPTDLFLSMGNLQTLRLGFNPIENLTISVLRPLQALQSLDVQEIEIDNMDKNMFAMLPNLYFVYFKKFHYCTTYAPHVQVCRPRTDGVSSLSHLLGKPILRAAVWGISCVTC…
	LGR4	XP_020711651.1	CGCTCTCTCTTCAACCCTTGGTCAACCTTCGTACTCTATACCTAAACGGAAACCAGCTGACCACTATTAAAGGTTCTTTTCCGTGCCTAGAAAATATGGCAACGCTTTCTCTAGCGAACAACAAACTACGAGATATCCCAGTGAACGCTTTTGTCAACTTACCCGGTCTAATGTACTTATTTTTATCCGGCAATAGATTGATCAAACTTCGTACCGGCAGCTTTAATAATCTGGATCATTTACTCGCCCTGAACTTGAACGAAAATGCCATCGACGAAATCGAGATCGAGGCGTTTTCTCCTCTGGTTAATTTGACGTCTCTGGACTTGAAGGGGAACAAATTCCGAAAACCGGATCGTACGGTGTTAAAGTCGCTCGGCAAGCTCGAATATGTGTTAG…	LSLQPLVNLRTLYLNGNQLTTIKGSFPCLENMATLSLANNKLRDIPVNAFVNLPGLMYLFLSGNRLIKLRTGSFNNLDHLLALNLNENAIDEIEIEAFSPLVNLTSLDLKGNKFRKPDRTVLKSLGKLEYVLVFLYFDEFAMCLAARWVRVCEPKGDGISSLQHLLDNPILRASVWMMAVCACTGNILVLLGRLLARESNAVHSLYIRNLALSDLLMGLYLILIAAADIVYRGRYIDYEEIWRHSVTCNLCGFLSTLSCESSALILSLVTWDRFVSVTQPLARRQPSPRRATLHLVALWLASGIVAALPLTGASYFGNEFYGSNGVCLSLHIHDPFAKGWEYSAVMFILVNTIALVFIIYAYVRMLREIKISSVALRSTQESQERAVAQRFGVIVATDC…
Blattella germanica	LGR3	Trinity	ATGGGGAGTGGCGGCGATCTCGACCACACTGCCGGACGCTCATTCACCATGCAGTGCAAACGTAGCATCGTGTACGGCGTCCTTGTCATCCTTGTACTAGCGGTCCTTGCCGTCGTCACCAACATCTTCAGCCAAGGCGACAATTCCTGTGTGAAAGGGACATATCCCTGCAGCAATTCCACAATATGCCTCAAGAGAATGTTCCTATGCAACGGCTATAACGATTGCCCAGAGGGTGACGATGAATCCAAGCTGACGTGCTCGGACATCCATGCCAGTGACTATATTGGCCATCTGATCGACATATACAACGCGTCCGAGTACGATCACTGTGAGCTCGTGAACGTACCACCTGACTGTAATTGCACGCACTACACGTGGTTAACGTGTAAATACTTG…	MGSGGDLDHTAGRSFTMQCKRSIVYGVLVILVLAVLAVVTNIFSQGDNSCVKGTYPCSNSTICLKRMFLCNGYNDCPEGDDESKLTCSDIHASDYIGHLIDIYNASEYDHCELVNVPPDCNCTHYTWLTCKYLGWKNVPQDVSGNVTRLNLANNSIELTPDIFKNYKLEFLHLGNNEIDELPEGVFAGQDTIIRLILSYNRLTTIRSGILRDLKQLQWLMITNNNLSYIDLDDFEYLNLTWVELSNNSLTFEGQMFPAVPNLKQLSLENNSMEEIGEHTFSNLDALNNLDLQGNRIRYIHPNAFRRLYRLERLDLSKNEIQTLPSTIFHDLEVLMKLNLAFNPMQCIPEDLFRVKTLLSLNLDDIEIENIDVEMFSYASKLEFVYFKKFYYCSYTPEVK…
	LGR4	Trinity and Artemis	ATGATTCTACTGCATCTCTGTTCAACAATATTTCTGATTGCAGAGTCGTTGGTCTGGTGTCTCGAGTGTAAGGAGGGGGAGTTCAAGTGTAACAGCTCCCGAATTTGTGTACCCCAAGAGCGAATCTGCAACAAGATCGCAGACTGTCCTGACAAAAGCGACGAAAAGTCATGTGCCGATAAGGACGATGACCGGTCTTGGAACCATCTATTTCGCAAACATCCAGCTGCCGATCTGGACGAAAACACGTCTGGATGCGAACTGAAGAATTGGACTTCTGAAGTATGTGTGTGCACAGGAAGAGCGATTTTGTGCCATCATGTGGGTCTAGAGAAACCTCCTTCCGGTTTGCCATCCAACGGGATACAGCTTCTAGACTTAACGGGAAACTTCTTTCCG…	MILLHLCSTIFLIAESLVWCLECKEGEFKCNSSRICVPQERICNKIADCPDKSDEKSCADKDDDRSWNHLFRKHPAADLDENTSGCELKNWTSEVCVCTGRAILCHHVGLEKPPSGLPSNGIQLLDLTGNFFPVLSAETMHLPNLETLVLTHAGVRSVLPDTFTSTPKLRSLHLSNNQLKTLPEPMFQANNSLEILILRYNEISTLPKGAFKNLHHLRELDLQHNLLKDVHGDMLKPLIQLSKLYLSENKLESVPKFGLMTLLSELSLANNCIAWIEPGSFSELPNLQHLYLSWNRLWLLKNDTFSNLFELRRLISVLEIGAFQELPKLTSLDLKGNLLKKLNKEVLRHLSNLEYIYFHDFKLCSSALHVRVCQPKGDGISSLQHLLDSIVLRASVWIM…
	LGR5	Trinity	ATGAGTGTGGCTCATCTCTTCCCATGCATTTTCATCACCTTCCTCGTAATATCTCATTTCAACTACACAGCAAGCTCTACGAATGAGCCTGTCCTTGTCAACGAAGGAATCGAGAATACGGTTCCAGGAGCCAGTTTCTTAGTGCCATGCAACTCAAGTGCGGATGTATTCCATTGCGACCAAGGAACCTGCATCTCCATATCCAGCTTGTGCAACGGAATTCCGGACTGCCAAGACGGAAAAGATGAGAGCGTCGCACAGTGCGGTTGTCTTCCAAACGAGTTCCGATGCAGTAACTCCTGTGTGGACCTAGTGAGGCGCTGCGATCGTCATTCTGATTGTTCAGAAGCGGAAGACGAAGAGGGCTGTGAGAGCTACAAGTGTCCGGACACGCACTTC…	MSVAHLFPCIFITFLVISHFNYTASSTNEPVLVNEGIENTVPGASFLVPCNSSADVFHCDQGTCISISSLCNGIPDCQDGKDESVAQCGCLPNEFRCSNSCVDLVRRCDRHSDCSEAEDEEGCESYKCPDTHFKCNNHFCIPEYNVCNFVDDCGDGSDENKCTHRKCWKLEFKCTNGECIRPGFLCDGTQDCKDGSDESDCGPERFVTCGDGSRMHNYYWCDGWPDCPDNHADELNCQKCDGADEFLCPNGRCIRRANLCDSQCDCVPSPGSSLISQPCADEVNCESYYTNVNGVHLCNTSVTLNCIEPSQNRDKDRCIHPEYICDKTNDCQNGNYLSDEFGCPYSSDLIGDSILCSDNRSLPRTLECDFKWDCLKGNDELNCEIRDCLEEEFRCSNGQ…
Bombus terrestris	LGR3	XP_012168001.1	ATGAGGTACAAACGCATCGGTGCTATCGGCGCATTTTTAATCGCGACCTTGTGCCTGTTATCAGGGCTGATGTATTATTTTAATCAAGACACTTGTCCAGTGGGAACGTTCCTTTGTTACAATACCACAATTTGTCTACCACAGAGAAATTGGTGCGACTTGCAAAGCCAATGTCCTCACGGGGATGACGAACAAAATTGCTATGATTATCACGGTGTATTGGACTGGTTTGGCAGTGACAGAGATTCCGAACCTGTAAGCGAGTTCGTTTGTGATGCCACCGACATTCCTGTCGGTTGTAAGTACGTGAAGTGTCGCGCCACTTGTCACGACTACTCGGAAATTCCGAGAAACCTATCGTCTCAAACTACTTCCATAACTCTGTATGATAGCTCGATT…	MRYKRIGAIGAFLIATLCLLSGLMYYFNQDTCPVGTFLCYNTTICLPQRNWCDLQSQCPHGDDEQNCYDYHGVLDWFGSDRDSEPVSEFVCDATDIPVGCKYVKCRATCHDYSEIPRNLSSQTTSITLYDSSIKRVPMGTFAQYSEIRILYLDGSDIHELEKGAFLNLTKLFWLALDNNQISEFLPGHFAGLTNLESLRANKNRITVADFSDLEGSNALHFINLNENQLTSEGLKLPELPVLSEILLDENNFESIPDTLFAGCPSLKLLSMQKNKIKTIEEDTFRNLEQLVELNLAFNEITTIPLNVFQPLKNLTRLQLGYNRFYNLPMAVLSPLTRLDSLDLEGINLDALPKNAFALFKQLDFVYFKKFHYCATYAPKAKRCRPASDGVSSLSHLLDK…
Camponotus floridanus	LGR3	XP_025269022.1	ATGAGATATAAACACATCAGTCTCGTCGGTGCATCACTAATTACGGCGCTCTGCGTACTTTCTGGACTCATGTACTACTTCAATCAAGACAAGTGTCCTGTCGGTACGTTCCTGTGTCATAAAAGCACCATATGTATGCCGCAACGTAGCTGGTGCAATGGTGTATCGGATTGTCCGTATGGCGACGATGAATCCACGGAAAATTGCTTTGACATGCACGGAACTTGGGATTGGTTTATGAAAGACAGAGACTGGGGAAACTCGATGGATTGCGATGCATTTGAGGACGCGCTAGTTGATGACAGATGCATCTACGATGCATGTCGTGTGACTTGTATGAATTATACCGAGATGCCTCAGAACTTGTCATCGAATGTCACAGCGATTTTCTTAACTGAA…	MRYKHISLVGASLITALCVLSGLMYYFNQDKCPVGTFLCHKSTICMPQRSWCNGVSDCPYGDDESTENCFDMHGTWDWFMKDRDWGNSMDCDAFEDALVDDRCIYDACRVTCMNYTEMPQNLSSNVTAIFLTENSLTHLPRNALSRYPEIRLLYLDNNDIVELETGAFLHQTELFWLVLTNNRIKEILPGHLMGLNKLETLRLDQNRIVTANFSDLENSTTVYLINLSKNMLMEFTLKLSQLPTLTEIILDGNRFESITEDLFAGCPALKSLSMEDNSIRNIDVNAFRNLQQLVELNLAYNRIVAIPSDVFQPVNNLSKLLIGYNPIVELPMTLFNPLNNLRSLGVEDINMDNMEKNAFDMFSNLDFVYFKKFHYCMTYAPKVQKCRPISDGVSSTSHL…
Cimex lectularius	LGR3	XP_024086231.1	ATGAGGTTCTCCAGAATCATCATGATATCCATCCCCTTGTGCACGTCGTTCGCCCTGCTGCTTTCGACCATTTTGTTCTTGAGATACGGTTCGTGTCCGGAGGGGAATTTTTCTTGTGCCTCCTCCGACATGTGCGTGTTGCAGCGTCTTGTCTGCAACGGGAAAGCCGACTGCCCCAACGGCGAGGATGAGGACGTAATTATTTGCTCTGATTTGCACGGGGGCTTCTCGAGTATGATCGCATCCCTGAAGAACAGGACAAGCAATGCTTTTTGCGAATTGAGCAACGTACCAAAGCAGTGCAAATGCAAAAGCTCCGTGCTTTGTTGCAAATCAAGAAACCTGACAGAAATACCGACTGGAGTTCAGGGAAATGTTAACGGAATAATAGTCATGAAC…	MRFSRIIMISIPLCTSFALLLSTILFLRYGSCPEGNFSCASSDMCVLQRLVCNGKADCPNGEDEDVIICSDLHGGFSSMIASLKNRTSNAFCELSNVPKQCKCKSSVLCCKSRNLTEIPTGVQGNVNGIIVMNTQIELFDTTFLNYHPSLINLGNNGLTKLPSKVFKGQIYLKKLFLIKNKLETLNGSLSVEFVNLNWLFLYDNYLTELKAKNWKMQYLTWLDASKNKLTLKNETFNRLTSLKFLYLERNMIQEINNDIFANLTNLIDLDLSWNIIKFIGPRAFASLYKLTDLNLMNNLILRLTSTHFLMLKNVQKLQLGGNARLEIGNYFFPLESLRSLNLKDIELPNLESSIFEMLTRLEIIYFKKYKYCTYVPQVKRCVPRADGLSSENDLIANDL…
	LGR3 isoform	XP_024086239.1	ATGAGGTTCTCCAGAATCATCATGATATCCATCCCCTTGTGCACGTCGTTCGCCCTGCTGCTTTCGACCATTTTGTTCTTGAGATACGGTTCGTGTCCGGAGGGGAATTTTTCTTGTGCCTCCTCCGACATGTGCGTGTTGCAGCGTCTTGTCTGCAACGGGAAAGCCGACTGCCCCAACGGCGAGGATGAGGACGTAATTATTTGCTCTGATTTGCACGGGGGCTTCTCGAGTATGATCGCATCCCTGAAGAACAGGACAAGCAATGCTTTTTGCGAATTGAGCAACGTACCAAAGCAGTGCAAATGCAAAAGCTCCGTGCTTTGTTGCAAATCAAGAAACCTGACAGAAATACCGACTGGAGTTCAGGGAAATGTTAACGGAATAATAGTCATGAAC…	MRFSRIIMISIPLCTSFALLLSTILFLRYGSCPEGNFSCASSDMCVLQRLVCNGKADCPNGEDEDVIICSDLHGGFSSMIASLKNRTSNAFCELSNVPKQCKCKSSVLCCKSRNLTEIPTGVQGNVNGIIVMNTQIELFDTTFLNYHPSLINLGNNGLTKLPSKVFKGQIYLKKLFLIKNKLETLNGSLSVEFVNLNWLFLYDNYLTELKAKNWKMQYLTWLDASKNKLTLKNETFNRLTSLKFLYLERNMIQEINNDIFANLTNLIDLDLSWNIIKFIGPRAFASLYKLTDLLTSTHFLMLKNVQKLQLGGNARLEIGNYFFPLESLRSLNLKDIELPNLESSIFEMLTRLEIIYFKKYKYCTYVPQVKRCVPRADGLSSENDLIANDLLRWTLWTIM…
	LGR5	XP_024084026.1	ATGGAGATGTTGTTGTATTTCCTCGCACTCTTCTTTTTCACCAGTTCCTCCGAGATCCAGCCGACAGACCGACCAGGCGGTGAGGCGGAAGTGAGCTGCATGCCTGCCGAGGACGTCTTCCGCTGCGACGAGACCGTCTGCGTCGCCAAGACGGTCCGCTGCAACGGCATCCCCGACTGCCCGGGAGCCGAAGACGAGTCCGTCATGGAATGCGGCTGCCTGGAAAACGAGTTTAGGTGCAGCAACAGTTGTGTCGACATCGTGAAGCGCTGCGACAAGCACCCGGATTGCGCCGAAGGCGAGGATGAAAAGGACTGTCGGACGTTCATATGCCCAACGACCCATTTCAAATGTAATAACCACTTCTGTATACCGACTGAAGCGGTTTGCAACTACCAG…	MEMLLYFLALFFFTSSSEIQPTDRPGGEAEVSCMPAEDVFRCDETVCVAKTVRCNGIPDCPGAEDESVMECGCLENEFRCSNSCVDIVKRCDKHPDCAEGEDEKDCRTFICPTTHFKCNNHFCIPTEAVCNYQDDCGDGSDEADCQYRHCWHPEFTCINQECVPPGVLCDGNADCKDGSDEWDCTPENFVQCGDGSRIHKQYWCDGWPNCPDNHADELNCSKCDKPDEYKCSNGRCISRANVCDSQCDCVSANSTVCDDEIGCEKFYTTTNGMTNCIVGTSLACGTTERNRAEERCIASGFLCDGQNQCFNGKYLSDEFGCKESDVMSLPPSELFRCQDNRTLPKDLLCDFKIDCLDGDDETDCQASAADCAQEEFRCQNGQCVPIGSRCNMYTDCWDK…
	LGR5 isoform	XP_024084029.1	ATGGAGATGTTGTTGTATTTCCTCGCACTCTTCTTTTTCACCAGTTCCTCCGAGATCCAGCCGACAGACCGACCAGGCGGTGAGGCGGAAGTGAGCTGCATGCCTGCCGAGGACGTCTTCCGCTGCGACGAGACCGTCTGCGTCGCCAAGACGGTCCGCTGCAACGGCATCCCCGACTGCCCGGGAGCCGAAGACGAGTCCGTCATGGAATGCGGCTGCCTGGAAAACGAGTTTAGGTGCAGCAACAGTTGTGTCGACATCGTGAAGCGCTGCGACAAGCACCCGGATTGCGCCGAAGGCGAGGATGAAAAGGACTGTCGGACGTTCATATGCCCAACGACCCATTTCAAATGTAATAACCACTTCTGTATACCGACTGAAGCGGTTTGCAACTACCAG…	MEMLLYFLALFFFTSSSEIQPTDRPGGEAEVSCMPAEDVFRCDETVCVAKTVRCNGIPDCPGAEDESVMECGCLENEFRCSNSCVDIVKRCDKHPDCAEGEDEKDCRTFICPTTHFKCNNHFCIPTEAVCNYQDDCGDGSDEADCQYRHCWHPEFTCINQECVPPGVLCDGNADCKDGSDEWDCTPENFVQCGDGSRIHKQYWCDGWPNCPDNHADELNCSKCDKPDEYKCSNGRCISRANVCDSQCDCVSANSTVCDDEIGCEKFYTTTNGMTNCIVGTSLACGTTERNRAEERCIASGFLCDGQNQCFNGKYLSDEFGCKESDVMSLPPSELFRCQDNRTLPKDLLCDFKIDCLDGDDETDCQASAADCAQEEFRCQNGQCVPIGSRCNMYTDCWDK…
Drosophila melanogaster	LGR3	CG31096, NP_733115.1	ATGGTCTACGGCAGGAGCATCGCCGTAGGCTTCTGTCTGATGACCGTCGTCCTTCTGCTGGCCGCCGTGATATTCTACTTGAGTTTGGGACCCTGCCCCGCGGCCAGCTTCGCCTGCGACAACGGCACGCTGTGCGTTCCAAGGCGCCAGATGTGCGACAGTCGGAACGATTGCGCCGACAGCAGCGACGAGAATCCGGTGGAGTGCGGTCTCCTCTACGGCAGCAAGGAGATTGCCGACAAGATTGTCCGTAATGCGATTGAAAAGAAGCAACAGCGCCTAATCTCCGCCGTTTCAAATGCGAGCGGTGCGGATTCAACGACGTCGATGGTGCCAAGGAATCAGAGCCTAACTTTAAACATGACTTGTGATATCGTCACATATCCGAAGGCCTGTCAG…	MVYGRSIAVGFCLMTVVLLLAAVIFYLSLGPCPAASFACDNGTLCVPRRQMCDSRNDCADSSDENPVECGLLYGSKEIADKIVRNAIEKKQQRLISAVSNASGADSTTSMVPRNQSLTLNMTCDIVTYPKACQCGQGTILYCGRYAKLRRFPRLSSEVTNLIIIRNNLTLRDNIFANFTRLQKLTLKYNNISRVPLGSFSGLFHLERLELSHNNVSHLPHGVFLGLHSLQWLFLVNNHLHHLPVEQLRFFRRLEWLVLSRNRLTLRNVQLPKIPTLYEVYLDFNRIEYIGEETFSQLDNLHLLDLQHNLITHIHGRAFANLTNMRDIRLVGNPIKELSGETFLHNTRLEALSLALMPIHISSSLMEPLNISFLNLTGIRYDHIDFEAINSMRNLTYIIY…
	LGR4 isoform A	CG34411, NP_001285192.1	ATGTCAATAGCGATCATGCCTCACCTGCCTATCACATTTACTCTCGCCATCCTGCTCGCAATTGCTTCTAATGAAGGCGCGCAAGGCGTAGAAAGTGCGACAAGGACGGCAATTGAAGCTATACGAACAGGAATCGGCACGAAACCGGAAACGGAAATTGCGGACGCCACAGAGGCGGAAGCCCCCGTGCGAGAGGTAATATCGCTGCTGGGCATAATCGATGGTGCTGAGTCCGATATCCTGGTTCCCGACGCCGACGACAAGTGTCCTGGCGGCTATTTCCACTGCAATACAACGGCACAGTGTGTTCCACAGCGGGCCAACTGTGACGGCAGTGTCGACTGCGATGACGCATCGGATGAGGTGAACTGCGTGAACGAGGTGGACGCCAAGTACTGG…	MSIAIMPHLPITFTLAILLAIASNEGAQGVESATRTAIEAIRTGIGTKPETEIADATEAEAPVREVISLLGIIDGAESDILVPDADDKCPGGYFHCNTTAQCVPQRANCDGSVDCDDASDEVNCVNEVDAKYWDHLYRKQPFGRHDNLRIGECLWPNENFSCPCRGDEILCRFQQLTDIPERLPQHDLATLDLTGNNFETIHETFFSELPDVDSLVLKFCSIREIASHAFDRLADNPLRTLYMDDNKLPHLPEHFFPEGNQLSILILARNHLHHLKRSDFLNLQKLQELDLRGNRIGNFEAEVFARLPNLEVLYLNENHLKRLDPDRFPRTLLNLHTLSLAYNQIEDIAANTFPFPRLRYLFLAGNRLSHIRDETFCNLSNLQGLHLNENRIEGFDLEA…
	LGR4 isoform B	CG34411, NP_001096966.2	ATGTGTATAGCTCACCTGCCTATCACATTTACTCTCGCCATCCTGCTCGCAATTGCTTCTAATGAAGGCGCGCAAGGCGTAGAAAGTGCGACAAGGACGGCAATTGAAGCTATACGAACAGGAATCGGCACGAAACCGGAAACGGAAATTGCGGACGCCACAGAGGCGGAAGCCCCCGTGCGAGAGGTAATATCGCTGCTGGGCATAATCGATGGTGCTGAGTCCGATATCCTGGTTCCCGACGCCGACGACAAGTGTCCTGGCGGCTATTTCCACTGCAATACAACGGCACAGTGTGTTCCACAGCGGGCCAACTGTGACGGCAGTGTCGACTGCGATGACGCATCGGATGAGGTGAACTGCGTGAACGAGGTGGACGCCAAGTACTGGGATCACCTG…	MCIAHLPITFTLAILLAIASNEGAQGVESATRTAIEAIRTGIGTKPETEIADATEAEAPVREVISLLGIIDGAESDILVPDADDKCPGGYFHCNTTAQCVPQRANCDGSVDCDDASDEVNCVNEVDAKYWDHLYRKQPFGRHDNLRIGECLWPNENFSCPCRGDEILCRFQQLTDIPERLPQHDLATLDLTGNNFETIHETFFSELPDVDSLVLKFCSIREIASHAFDRLADNPLRTLYMDDNKLPHLPEHFFPEGNQLSILILARNHLHHLKRSDFLNLQKLQELDLRGNRIGNFEAEVFARLPNLEVLYLNENHLKRLDPDRFPRTLLNLHTLSLAYNQIEDIAANTFPFPRLRYLFLAGNRLSHIRDETFCNLSNLQGLHLNENRIEGFDLEAFAC…
Glossina morsitans	LGR3, partial	Trinity plus Artemis	ATGGTCTACAGACGAAGTATTGCCATTGGCGTTTTATTTTTGGTATTATCTGGCCTCCTCTCAGCTTTAATATTCCGTTTAAGTTTGGGACCTTGTCCGATTGGAACATTTTCCTGCGACAGGGGACTATTGTGTGTTTCGCAGCGTCAAATATGCGATCATCGTCAAGATTGCATGGACGGTAGCGATGAACATCCCGTGGAGTGTGGTTTGCTATACGGAAGCAAAGACATGACCAACAAAATTGTTACTAATGCCATTAAACAAAAAAATCGCATGCCTGTAACTACTAACTTCACAGCAGATCCATTCTGGCATAATAATTCCAAAATTCAAGGAAACGTTGGAACGAACGGCAATTGGCTTATAGTTAAAAAAATGTGCAAACCAGAAGATAAC…	MVYRRSIAIGVLFLVLSGLLSALIFRLSLGPCPIGTFSCDRGLLCVSQRQICDHRQDCMDGSDEHPVECGLLYGSKDMTNKIVTNAIKQKNRMPVTTNFTADPFWHNNSKIQGNVGTNGNWLIVKKMCKPEDNNNRLSNNNGDTLSNDCEITTYPEACTCWQRTLLYCGPNSKLTHIPMSGEKITNLIIMQNNLTLQRNAFSSYKNLRRLKLKYNNLTDIPLGMFHRLQALERLDIRHNNIDQLPKGIFRGLQAVQWLFLSSNRLKRMPINEMAVELPLLEWLVLSDNLLTLDNDRFPRLNLLLELMLSFCLSIKSEILIFRVFWKLFYTFILDYMCISYLEEAVLSYCVTRLVGNPLKYLSSHTFLTNQYLEALSLGYTPLQIHGSFLRQLNVSYLNL…
	LGR4, partial	Trinity	GATGCGTTGACATTTAGTTCAAGTCAGGACAACAGCATTGTAATATTGCCCATCGATGTATTGGATGCTACATGTCCGATGGGTTATTTCCAATGCAACACAACGACACAATGCGTTCAACAACGTCTCAATTGTGACGGCCAAGCTGATTGCGATGATGCTTCCGATGAATGGAATTGTGTTAACGACATCGATGCCAAATTTTGGGATCATTTATTTCGTAAACAACCATACGGACGCCACGATGATATACCCATCGGTACATGTTTGTGGCCCAACTCGCAGAATTTAAGTTGCCCTTGTCGTGGCTCAGAATTATTGTGTCGTTTTCAACAATTGTCTGCTATTCCTATAAATCTACCCGCTCGTGACATTACAATGCTAGATTTGACTGGTAAC…	DALTFSSSQDNSIVILPIDVLDATCPMGYFQCNTTTQCVQQRLNCDGQADCDDASDEWNCVNDIDAKFWDHLFRKQPYGRHDDIPIGTCLWPNSQNLSCPCRGSELLCRFQQLSAIPINLPARDITMLDLTGNNFTSLSASFMDDLPITETLVLKFCGIAQLTENAFQRLSTIPVKTLYLDENKIESLPPNLFAPGNYLKILILSGNRLNVLHNYDFLHLTDLVELDLRGNRLETFAAEVFEPLKSLEVLYLNENQIHQLRPGMFPLLANLQTLSFAHNRIEDIA-QSFPMPRLRHLFLAGNLLTELKARVFCRLHMLQGLHLNDNRLRIFDVHAFDCLENLTSLLLTDNEFRSLDGRVLQNLTNLNYIYFSWFHLCRAAMHVRVCEPHGDGISSTYHL…
Halyomorpha halys	LGR3	XP_024214941.1	ATGTGGTACTTACGCGCAATGATTATAATGATTCCTCTAACAACTTCTCTCCTTATACTCATTTCAATAATTTTCTTCATTAGTCTTGGCAGTTGCCCAGAAGGTTATTTCTCATGTGGTAAAAGTAATATATGTATTATTCAAAAACATATTTGTGACGGCCACAAAGACTGTCCAAATGCAGATGATGAGGAACCAATGTATTGTGCTGACCTTTATGGAGGATTTTGGGAAATAATTGATTCCTTACGGTATAAAGAACCCAATGATACTTGTGTTTTAAATGATATTCCAGATGGTTGTAATTGCTCTGATTATACAGTGTTGATTTGTACAGACATGTCCCTACAGACTGTGCCTTCATACATACCAGAAGGGACAAAGCGGCTAATTCTTGCT…	MWYLRAMIIMIPLTTSLLILISIIFFISLGSCPEGYFSCGKSNICIIQKHICDGHKDCPNADDEEPMYCADLYGGFWEIIDSLRYKEPNDTCVLNDIPDGCNCSDYTVLICTDMSLQTVPSYIPEGTKRLILAKNNITIKEVDFHNHSFHIINLADNNISTLPKKTFHGQVDLMKLFLFKNYLSEIPKGLFYELNNLTWLFLNENNINNLNLENWDLQSLIWLDLSHNKISLETEVFPNLSSLTFLYLDWNLIEEITENTFSHLSQLIDLSISWNKIKSIHPTAFQNLSELQDLNLRSNELMFLSETMFLNNRKLQKLNLGGNIFLIVTKNLLLPLQSLRSLQVQNLEDIDIDNYNATTFSLLLNLEFVYFKRFKYCMYVPNVPKCYPSTDGTSSKADL…
	LGR5	XP_024218051.1	ATGTTGCTATGTGATCATAAGTATGATTGCCTTCATGGTGATGATGAAGAAGGATGCCCAGTCCCACTCACTTGTGGTGAAAGCGGCATGTTCAAGTGTAAAAATGGTCAATGTGTTGAAGATTCTGCTCGATGTAATGTTACGATTGAGTGTTGGGACAAAACTGACGAAATTGGATGCCATGATGTACCTTGTCAGGAAGGCATGAAGAAGTGTATTCAAGGTGGCCAATGTATACCTGAGTCAAGTTGGTGTAATTTCTTCATTGATTGCCCTGATGCGTCTGATGAAAAAAATTGTTTGATGACTCAATGCAAAGAAGATGAATTCACTTGTGATAATGGTCAGTGTATCGACAAGAAACATCAGTGTTTTAATTCTGGTAAATCTTATGAAGGA…	MLLCDHKYDCLHGDDEEGCPVPLTCGESGMFKCKNGQCVEDSARCNVTIECWDKTDEIGCHDVPCQEGMKKCIQGGQCIPESSWCNFFIDCPDASDEKNCLMTQCKEDEFTCDNGQCIDKKHQCFNSGKSYEGCADSSHLQNCKDWTCEPWQFKCHLGPCLDPSLLCNGRIDCQDTWEDEDGCAFTCSNMAPKCQCKDLHINCTGVGIDVVPSDSEKEITWFYLGSNRLNETLSNETFKYLDRLLYLDLSNNSIKALIPKMFSNLWRLTVLNLQNNQIHIIEENSFFGLGSLKGLHLQGNNIKMLNTMAFIGLSSLANLDLHQQRINMIRPDAFTGLRSLIWLDLSHNEIEFLHDAIFRGMPRLLYLDISNNIIQEIDANVFRTASYLEKLMTDEFRFC…
Hermetia illucens	LGR3	Trinity, partial	TGACTCACAACCGGATCAAGACAGTACACCCACGAGCTTTCACTGAACTGCGAAAATTACGAGAACTACGACTCACGAAGAACCCATTGAAGACGCTCTCCGGTCAAGCATTCGCCAATATGAAGAGCTTGGAGGCACTATATCTCGGAGAAACACAAGTCACCATAGACAGAAATTTGCTGGGCACAACCAACGTGTCCTATTTAAATTTGCATGGTATCGGATTCAACAACATCGACTTTCAAGTGGTAGGCAATATTCCCGCTCTGCAATATGTTGTCTACGACAAGTTCTATTTCTGCTCAATGACGCCGCACATTCAGAAATGCAAGCCAAACAGCGATGGGGTGTCCTCGTTTGAGGACCTTCTCTCCAAGCCGGTCCTCCGCTATTCGGCTT…	RSLTHNRIKTVHPRAFTELRKLRELRLTKNPLKTLSGQAFANMKSLEALYLGETQVTIDRNLLGTTNVSYLNLHGIGFNNIDFQVVGNIPALQYVVYDKFYFCSMTPHIQKCKPNSDGVSSFEDLLSKPVLRYSAWLMAGLTFFGNILVLWGRFIYRDENRAVTMVIRNLAVSDILMGFYLSVIGIQDARYRSRYHEVALDWITSWSCAAAGVLAVTSSEVSMLILAFMSLERFLLIADPFGGHRRLNSRNVCFCLLSIWLVGGTIAVAPVILWRSSTRFYGAYSGTCFPLHIQERYPVGWEYSAFLFLGLNLFLLIMIALLYTALLFSIWRTRSKTPLAMLDCEFAVRFFFIVLTDMSCWAPIITMKIWAFMSYDISDDTYAWLVVFILPLNSAVNPL…
	LGR4	Trinity	ATGCTAGTTCTTAAGTTTTGTAATATTTCGGAAATTCAGCCTTTTGCGTTCGAAAGTATTCGAGATGCTCAGCTTTTAGAATTATATCTGGACGAGAACAATATTGAGAGGCTTCCTCCTAATATGTTTCCAGCCAACAACGAATTAGAAGTCCTGATACTTTCCGGGAATAAGATCAGCGAATTGCATTCATATGACTTTGAAAACTTGGAATATCTGACTGAATTAGATTTGCGTCGCAACAGGATATCGACATTTTCCGAGGACGTATTCAAACCGCTCGCCAACCTATCGATACTACATTTGAATGAGAACCAGATACAGAAGATTGAACCCGGCATGTTTCCACCGATGAACTTGTTGGAAACATTATCCTTGGCCCAGAATGAGATTTGGACA…	MTTLFRGIIYMFAFGCLFMVTSINSLSLPIFAYGEDEILIGLSECPIGYFHCLNDTKCILQKLNCDGQVDCDDNSDEMNCEDEHNSQYYDDLHRKQPHGLFDNTPKGRCFWKQENYSCDCRGTQFLCRFKQLTELPLNLPLFDISMLDLTGNSFPVLTRSTLRNLPQVEMLVLKFCNISEIQPFAFESIRDAQLLELYLDENNIERLPPNMFPANNELEVLILSGNKISELHSYDFENLEYLTELDLRRNRISTFSEDVFKPLANLSILHLNENQIQKIEPGMFPPMNLLETLSLAQNEIWTVDKDSFNFINLRHLYLSGNRLYEVHNDTFQGVPRLEGLNLDDNKIYHFELEAFRGVENLTSLLLKGNRFETLDPRVLQNLQNLKYIYFSSFHLCRAA…
Leptinotarsa decemlineata	LGR3	XP_023016156.1	ATGGAAATCTCATTTTTCAGAAAATTAATTTTGGTGTGTATTATATTTTTTACTTATGTGTTCATCACATTCATGCTCTACTATAGTGATACAGACTATGATTCTTTGAAGAGATTGGAGACTGATGTCAGCAATAATTCTACCAACTTCAGCAGAGTATTTCCTAAAAACGGCTCAACAAAATATGGTGCTAATATAATGTGCAGTTCCACTCCAGAAATTTCATGTAAAAATGAACTTCTGTTATCTTACTTAAATTTATCTGGAAATCACCTGAAGTATATACCAGTGGAAGTTTTGGTTAATCAAGTCAAACTGAAGATTCTTCACCTGAGCCACAATTATCTGAGCCTTGATAATGAAACATTTCCAAAAATGTATGCCCTCGAGAAATTATAT…	MEISFFRKLILVCIIFFTYVFITFMLYYSDTDYDSLKRLETDVSNNSTNFSRVFPKNGSTKYGANIMCSSTPEISCKNELLLSYLNLSGNHLKYIPVEVLVNQVKLKILHLSHNYLSLDNETFPKMYALEKLYLENNFIRVVSKNIFRNLTKLRQISLANNRIESVDPGSFEVLNELTELNLYNNCLTVLDSSTFMNQKNLTKLYLGRNSLENLPRTIFKNLTQLQHLNLGDIDILKIDASMFDSLKELKRIELKNLICRYNKVLSCRASDGISSANNILNKGIFRFWNWVISSAICISNFLVIFSRLFYRDENKILNLVIRNLAASDFLMGVYLIIIGIYDVKFRGVYGKMSEQWLSSWTCTFTGITAMISSEVTVFILLFISIDRYLVIVTSYGKYK…
	LGR4	XP_023018110.1	ATGGGAACTGATGAAGAGGATTGTGACGACGAACATGATGATGATTACTGGGATCATCTATACAGAAAAAGACCAGTAGCTGAACACGATGACTGGAATGGAGATAATTGTTCCTTTCACTATACTGGAAAATGCATCTGTAGGAAACTGGATCTATTATGTGACTACAAAAACTTTGAAAAGGCTCCAGATGACCTGCCACATGTGAACATCAATATTTTGGACTTCACTGGTAACAACTTCAGGAATTTGAGTCAGGAATCTTTGATGTCAATTCCAGATTCTATAGAAAAATTAATTCTGTCACATTGCAGTATCATTGAAATACAAGAAAAAACTTTCGTTCATTTGGGAAATATGAAAAATCTACATTTGGACAACAATCACGTGAAAGCCCTT…	MGTDEEDCDDEHDDDYWDHLYRKRPVAEHDDWNGDNCSFHYTGKCICRKLDLLCDYKNFEKAPDDLPHVNINILDFTGNNFRNLSQESLMSIPDSIEKLILSHCSIIEIQEKTFVHLGNMKNLHLDNNHVKALPPDMFPETSRLNILSLMYNDISKIDAKAFMNLGYLYELDLRGNKISRIDITSLEPLKNLAILYLQNNQITHLKSYSFPQMSLQQLSLMENKIQKIDIAAFSHLIHLKSLFLSNNKLTLVKNSTFSNLKKLEALTLNNNFIKTIEHGVFKDVTNLQSLRLEGNQLRYLDKSVLEALINLRTIYFDRFEMCSSAQHVRNCYPKGDGISSQEHMLANPILRTCVWVMGVIGCTGNIIVLLGRHFAPTNNVVHSLYLKNLALSDLLMGVY…
Locusta migratoria	LGR3	Trinity	ATGCGGTGCGGCCGGGGCGCGCTGTGCGGGGCCGCCGCCGCCGCCGCCTGCCTGCTCGCCGCCGCGCTGCTCTGGATCCTCGCGCAAGGAAGCTGCTCGCGGGGGAGCTTCGCCTGCACCAACTCGTCGCTGTGCATCCCGCAGCACTACGCGTGCAACGGACACGCCGACTGCCCTGACGCCAGCGACGAGGACGTCTTCGTTTGTGCCGACTTCAACGGCTACTCGTTCGTGAACGAGATGGTGGACAACGCGAGCGGCGCGGCGTCTGTGGTGGGGGAGGACCAGGAGGAGGAGGAGGAAGAGCGGGAGGAGGCGTGCGGCGCGCCGGCCGCCTGCTGGTGCCGCGGCCAAACCCTGCGCTGCTCCGGGGAGCGCCTCACCGCCGTGCCACACGCA…	MRCGRGALCGAAAAAACLLAAALLWILAQGSCSRGSFACTNSSLCIPQHYACNGHADCPDASDEDVFVCADFNGYSFVNEMVDNASGAASVVGEDQEEEEEEREEACGAPAACWCRGQTLRCSGERLTAVPHALSTQHTNVILNNNSIHVIAADAFSNYSLTILNLDDNGLEFLPHGLFDGQTQLERLYLSDNALGGDSVSRLSGLGALLWLFLDGNRLHHVPLSHLAGLRSLIWLDLSRNALTLEGEQFPELPRLKLLMLQENNIEYIGENLFAGLRGLTQLNLRRNAIRSIDVNAFRNQKHLEHLDISENQLTTLQNKVFSPLHALSRLSLGNNPVAFIPGDLFQNLTNLQSLDLRAINIENIDTTMFTLLKKLEFVYFKTFNYCKYAPTVPKCKPN…
	LGR5a	Trinity	ATGCCTCATTACTGCAGGACCGTTTGCCTTTGTCTGCTGATGCTCTTGTTGAGCGCACCTTTCTCCGAAGCCGCTGAAATCGAAAGAGAGTCGACGGCAGCAGAGCCGTCCCGCTGGCAGTGCAGCAGCACGCAGGAGCAGCCCGGGCGGCAGGAGGTGAGCTGCGGCGACGGCTGGTGCGTGGCCGAGGGCGCTCTCTGCAACGGGGTGCCCGACTGCGCCGGCGGCCAGGACGAGGCCGTCCACCACTGCGGTTGCCTTCCAAATGAATTCCGGTGCAGTAATTCGTGCATCGACCTGGTGAGGCGCTGCGATCGCGAGGTCGACTGCCCGACCGGCGAAGACGAAGACGACTGTGAGTCGTTCGTGTGCCCAGTGACCCACTTCAAGTGCGCCAAC…	MPHYCRTVCLCLLMLLLSAPFSEAAEIERESTAAEPSRWQCSSTQEQPGRQEVSCGDGWCVAEGALCNGVPDCAGGQDEAVHHCGCLPNEFRCSNSCIDLVRRCDREVDCPTGEDEDDCESFVCPVTHFKCANHFCVPEDAVCNFEDDCGDGSDELSCSHRSCWNSEFRCDNGECMRPGFVCDGIVDCKDASDEAYCSPAEFRLCGDGTRVHKFFWCDGWPHCHDNHADELNCSECNGAGEYLCPNGRCIRRANVCDSYCDCVPTARGQPCADEVDCGSKYVKQHGVSLCIPGETLSCFLPSTKKYRDERCISSDFICDGYNDCHNGRFISDEFGCDMLTSSYPEDVFNCSEGRGIPVSLVCDFKRDCLNGEDEQFCGKRDCSVKEYTCASGQCIPLEQ…
	LGR5b	Trinity, partial	GCGTCGCTGGCGGCGGCGGCCGGCGTCGCGGCGCCGCCGGCTCAGTGCGTCCGCGGCTGTGCGCCGCCCCCAGACGCTCCTGCTGACGCTGCCGAAGCCGCCGACCACGGACTCCAACGCCAGCGCGCGGACTCGCTGTTGGTGGCGCACCAGCTACGAGGTGTGACTGGCGCTACGCACTCCACCAGGTCCTTGGCGGCAGTGGTTGGGGAAGAGTCCGCAGCGGCGCTGTCCGCCATGTGGCTGGTGCTGGCGCTGCTGCTGACGACGTCGACGACGCGCGCGGGCGCCACCACCGCCACAGGCGGTGACCACGGCAACGACAGCACCGGCGTCGGAGGGCCCACGTGGTGGCCGTGCAACGCGACGGCGCCCGGCGAGGAGGGAGGCGTGGGCGGC…	ASLAAAAGVAAPPAQCVRGCAPPPDAPADAAEAADHGLQRQRADSLLVAHQLRGVTGATHSTRSLAAVVGEESAAALSAMWLVLALLLTTSTTRAGATTATGGDHGNDSTGVGGPTWWPCNATAPGEEGGVGGVGGGQAAFSCGGGRCVAARALCNGVPDCPAGEDESVHHCGCLPNEFRCSNSCIDLVRRCDREPNCPDQEDETGCESFVCPVTHFKCANHYCVPEDAVCNFEDDCGDGSDEQNCSHRTCWNSEFRCDNGECIRPGYVCDGLVDCKDASDEAHCAPDFFRVCGDGSRVHQFFWCDDWTHCADNHADELNCTACDGADEFRCPNGRCIRRANLCDSYCDCVPTGRGQGCADEAGCHHTYLLSHGVSLCTPGKTLVCTPHPGSRDDRCIA…
Neodiprion leconti	LGR3	XP_015515113.1	ATGAAGTACAAACACATCGCCAAAGTTGGCGTGTCTCTGATATCTTTTCTCATTATCCTGTCCGGTTTGATGTATTACTTCAGTCAAGACGAATGTCCGAGGGGGACGTTTCCCTGCGCCAACAGTACCGTCTGCATTGCTCAGCGCGAGTGGTGCGACAAAGTACCAAACTGCCCGTACGGGGACGACGAGAACGAGGACGAATGCTTCGATTCGAACGGAAGTTGGGACTTTTTCTACTCGTACGCAATGAGCTCGGGCATCGAACTGACCTGCGAAAGTTTTCAACCACCAAAAAAATGCCATCGTGGGAGAACGGCGTGTCAAGTGACATGCGTCGGAGCAGGACTAACAAGGATTCCGGAGAACATGACTTCGAACTTGACTAGCATAGTCCTG…	MKYKHIAKVGVSLISFLIILSGLMYYFSQDECPRGTFPCANSTVCIAQREWCDKVPNCPYGDDENEDECFDSNGSWDFFYSYAMSSGIELTCESFQPPKKCHRGRTACQVTCVGAGLTRIPENMTSNLTSIVLTNNSLSTIGKNALVSYGRLTTLLMDDDEIAQIEPGAFENQKNLVWLTLLNNKLTELRRGHFTGLESLKMLLVEGNRIEYADLTDFENQTSVGWIGLNRNNICSSCLKLPYMPRLKELYLEMNRIDEISEDLLSGLPGLTGLSLKNNEIRTIRKNAFKNQQNLVELNLAYNAIITLSPHLFLPLEKLRKLILGFNPIENLSIDVLNPLQDLRSLDLQEIEIDNMDKNVFSMLPNLSFVYFKKFHYCTTYAPQVQVCLPRSDGVSSLS…
	LGR3 isoform	XP_015515114.1	ATGAGCTCGGGCATCGAACTGACCTGCGAAAGTTTTCAACCACCAAAAAAATGCCATCGTGGGAGAACGGCGTGTCAAGTGACATGCGTCGGAGCAGGACTAACAAGGATTCCGGAGAACATGACTTCGAACTTGACTAGCATAGTCCTGACGAACAACTCGCTGAGCACGATAGGAAAGAATGCATTGGTTTCCTACGGACGGCTAACGACGCTGTTGATGGACGACGACGAGATAGCGCAGATTGAGCCGGGCGCCTTCGAGAATCAGAAAAATCTGGTGTGGCTGACTCTGTTGAACAATAAGCTCACCGAGCTTCGCAGAGGACATTTTACCGGGCTGGAATCCCTCAAGATGCTCCTTGTCGAAGGAAACCGCATCGAGTACGCCGATCTCACC…	MSSGIELTCESFQPPKKCHRGRTACQVTCVGAGLTRIPENMTSNLTSIVLTNNSLSTIGKNALVSYGRLTTLLMDDDEIAQIEPGAFENQKNLVWLTLLNNKLTELRRGHFTGLESLKMLLVEGNRIEYADLTDFENQTSVGWIGLNRNNICSSCLKLPYMPRLKELYLEMNRIDEISEDLLSGLPGLTGLSLKNNEIRTIRKNAFKNQQNLVELNLAYNAIITLSPHLFLPLEKLRKLILGFNPIENLSIDVLNPLQDLRSLDLQEIEIDNMDKNVFSMLPNLSFVYFKKFHYCTTYAPQVQVCLPRSDGVSSLSDLLGKPLLRAAVWGISCVTCLGNALVLWGRLTARDENRVLSIMIRNLAVSDMLMGFYLLTIAAKDLQYRDVYNVMANDWMSSW…
	LGR4	XP_015524428.1	ATGTCAGCGATGGGAGTTCTGGCGATACTTCTGGACCTGCTGATAACAGGCTGCCTAAGCACCTCGTTAATCGCAGGCTCGAGAATCTGCGACGAGGGTCACTTCAAGTGCAATGGAAGCGCGATGTGCGTCCCTCAACGGCAAAATTGCGATGCTAAGTTCGACTGTCCAGATGGATCGGACGAGTGGAACTGCGTTGATTTGCCAGGGGCAAGATTTTGGGATCATCTGTTTCGGAAACGGCCAGCCGCAGAACGCGACGAAAAAGGCCGCGCTGATTGCGCCTGGAGGAGATTCAAATCAATCTGCGTCTGCAAAGGCAACGATATCCTCTGTCAGTATAAAAACCTCTCCAGAGTCCCCAAGCTTCCTTCTCGTAACGTGATGCTGCTAGACCTT…	MSAMGVLAILLDLLITGCLSTSLIAGSRICDEGHFKCNGSAMCVPQRQNCDAKFDCPDGSDEWNCVDLPGARFWDHLFRKRPAAERDEKGRADCAWRRFKSICVCKGNDILCQYKNLSRVPKLPSRNVMLLDLSGNLFTTLNEFNLGRLPEVTTLVLRHCAIKRIAKTTFDYLTSASTLYLDHNEIDELEEELFPPKNKLEILVLSSNRLTSLGEKVFTNLGKLRELDLRLNFLTEVRDDTLKPLVNLQILYLNGNRLTNITRTFPYLKNIETLSLADNQLRDLPIDAFGNLPNLLYLFLSGNRLVKLRAGSFNNLDQLLALNLNENAIEEIEIEAFSPLGNLTSLKQTSKAKGNGAEVAWEAGICVSIFKAALDHEKDWFQTYFDEFAMCRAAQWVRV…
Osmia bicornis	LGR3	XP_029044923.1	ATGAGGTTCAAACGGATCGGAATAATTGGCGCGTTTCTAATTGCGACAGTATGCCTACTATCAGGGCTGATGTATTATTTTAATCAAGATGATTATCACGGTGTGTTGGACTGGTTTGGCAGCGACAGGGATTCCGTAAGGGATGCAGTAAGAGAATCAATTTGCGATGCTACTAACACTCCTGCTGGATGTATGTACGTAATGTGTCGTGCTACTTGTGAAAGATACACCGAAATACCGCAGAATTTATCTTCTGAAATTACTTCGATGACACTCTACGATAGTTCGATTAAACATGTACCAATGGGTGCATTTGCAGAATACCCAGAAATTCGTATACTGTATCTTGATAGTAGTGGTATAAAAATAATAGATAAAGGTGCTTTCATTAATTTAACC…	MRFKRIGIIGAFLIATVCLLSGLMYYFNQDDYHGVLDWFGSDRDSVRDAVRESICDATNTPAGCMYVMCRATCERYTEIPQNLSSEITSMTLYDSSIKHVPMGAFAEYPEIRILYLDSSGIKIIDKGAFINLTKLFWLALDNNQISELLPGHFTGLINLESLRANKNRITVADFSDLEGSSALYFINLNENQLTSKTLKLPYLPALNEILLDENNFESIPDTLFAGCPALKSLSMQKNKIKTIAADTFQNLEQLIELNLAFNNITTVPLNVFQPLKNLTRLQLGYNCLHNLPMTVLSPLTRLYSLDLEGINLDVLEKNAFDVFRQLDFVYFKKFHYCATYAPKAKRCRPTSDGVSSLSHLLDKTLLRASVWVISCVTCMGNVLVLWGRITAKDENRVLT…
Pediculus humanus	LGR3	XP_002427720.1	ATGTGTAGTAATTCGACTTTATGCATTCCACAAAAATCCATATGTAACGGTTATCCAGATTGTCCCGAAGGAGAAGATGAATCCGTTAAAATGTGTGCTGATTTTTTCGGTAGCGAATTCATAACAAACATTCTTCAGGGTGTTAAACATGACAAAGCAAATTACGAAACATGCGATTTGAAAAAAATCCCTAAAGAATGCAAATGTAAAAACAAAACATATTTATATTGTAAAAATAAAGGATTGAATAAACTTCCAATTGGGATTTCAGAAAACGTAACGAGATTGATCCTAGCAAACAACACGTTAAACAATTTAAACGATGATACTTTTGAAAAATATCACGATTTAAATCTCATTCATCTCGAAGGAAACGATATCGAAACGCTACCAAAAAAT…	MCSNSTLCIPQKSICNGYPDCPEGEDESVKMCADFFGSEFITNILQGVKHDKANYETCDLKKIPKECKCKNKTYLYCKNKGLNKLPIGISENVTRLILANNTLNNLNDDTFEKYHDLNLIHLEGNDIETLPKNLFQHQKNLTKLLLENNFLEIISGDTFSHLKNLQFLSVRQNKIRQIHSHXXNNFIKTDLSYNYLHTLPENIFLGLTNLKKLNLQEIEISNVDVGMFDIMKNLKFIYLKNFYYCTFAPQLSTSENLLGRPVLRVPVWIVAFLTCVGNVYVFWERISTRNDENKVLSWIIRNLAVSDLAMGIYLIVIGYKDIQYRGYYHKMSHEWISSWTCTIIGSIAMLSSEVSIIILVFMSLERFLLIAVPFGGHKNLNWKTSCFSLGSIWAFGLSL…
	LGR5	XP_002423759.1	ATGTTTTTTTTTTTTTTTTTTTTTTTTTTAGAAACATTTCAATGTTCGAAAAGTCAATTTAAATGCGGAAACGGTTTTTGCATATCGAGAGAACATTTGTGTAATTTCGAAGACGATTGCGGTGATTTAACCGATGAAACCGATTGTAAATATCGGGAATGTTGGCCTTCTGAATTCAGGTGCGATAATCAGGAATGTATACGTCCGGGTATGGTTTGCGATAACGTTCCCGATTGTCGGGATAGTTCTGACGAAACCGGATGTTTATCGGAAACTTGCGACGATGGTAAAAAAATTCACAAAAATACAAAATGCAACGGTTGGCCAGACTGCGATGATCACAAAGACGAATTAAATTGTAAGTTAAATTTACGTAACTGTGATTTATCCTCCGGGAAT…	MFFFFFFFFLETFQCSKSQFKCGNGFCISREHLCNFEDDCGDLTDETDCKYRECWPSEFRCDNQECIRPGMVCDNVPDCRDSSDETGCLSETCDDGKKIHKNTKCNGWPDCDDHKDELNCKLNLRNCDLSSGNYFQCPNTRCLRKSRICDGICDCLGETPCFDEINCDDYYTIVNGYQMCRVGSTISCRTTISGVTIERCISHEYICDGFNDCLNGNNNLSDEYGCVSGVDVWKNILEPNGEKFIFCGGLDQRKLSHSFICNYQIDCLNGEDELDCVWPNCTENEFQCDNGYCIPIRDRCNAQIDCSDKSDEINCTGFKCIVDIRDLDEKSNKLKQCDNGQCINSNFWCDFIQDCSDGSDENNCGNQKEFCTGNEFKCETSGQCIPKNEYCYKNENLRQ…
Periplaneta americana	LGR3	Trinity	ATGCGTTGTGACGGCCGGCCTCAAATGCGCGTGTGCGCATGTGGTCGGCACTGGTGGAGAGCGGCGCGATTAGGACGGACCTGGCCGCGGTACAGACGCGTTGTGACGGCCATGCAGTGCAGGCGCAGCGTCGCGTGCGGACTCGCCGTGCTGGCCGTCGTGTTGGCGCTAGCAGCTCTCACATTCCTTCTCAGTCAGACCCACGGCGCCTGCGCGGAAGGCACGTTCCCCTGCGGGAACTCCTCCATATGCCTGCCCCAGAGGTTCATCTGCAACGGACACATAGACTGCCCGAATGGAGAGGATGAAAGCAAGTACACGTGCACGGATGTTCACGGCAGCAACTTCAACCAGGACATCGTCATCAACCGCAACTACAGCCAGGCCTTCAACGACTGT…	MRCDGRPQMRVCACGRHWWRAARLGRTWPRYRRVVTAMQCRRSVACGLAVLAVVLALAALTFLLSQTHGACAEGTFPCGNSSICLPQRFICNGHIDCPNGEDESKYTCTDVHGSNFNQDIVINRNYSQAFNDCQLESLPRGCLCRDKTWVFCRELGLTHVPQDISTNVTRLILSNNSITLSQDSFKKYHNLELIHLGWNQISDIPNGMFKGQRTLRRLFLSKNSLTELRPGVLQDLPHLSWLVLQDNCISDIDLDTFQYLNLTWLDMTRNNLTLKGKIFPDLPELKQLILEDNTIETIGEFTLTNLKALQALDLTKNRIRYIHPKAFANLWNLEELELSGNQLVSLSSSVFYNLTFLMKLSLSNNPFRLLPTQLFRRLENLRSLGLVDTDIQNIDVELF…
	LGR4	Trinity	ATGTTTTTGCTGCAAGTTCTCTTCGCCGTCATTACTGTGACGGAGACGGTTGGGACTTTTCTGTGCAAGGAGGGACAATTCAAATGCAACAAGTCCCGCCTGTGCGTCCCTCAGGACCGCAACTGCGATGGAATCCCAGACTGTCCGGATAAAAGCGACGAATGGGATTGTTCTGACAAACTGGGCTCGCAGTTCTGGGATCATTTGTATCGAAAAAATCCTTCGGCTGAACTGGATGAGGAAGACTTGGTGTGTGAACTCATGATCAACTCGTCGGAGTGCGCATGCGTCGAGAGATCCGTTCTCTGCAACAACATGGGACTTACACTACCACCACCATTTCTACCAGCACGCGGAATAGAATTGCTGGATTTGACCGGGAGCTCGTTTCCAGTTTTG…	MFLLQVLFAVITVTETVGTFLCKEGQFKCNKSRLCVPQDRNCDGIPDCPDKSDEWDCSDKLGSQFWDHLYRKNPSAELDEEDLVCELMINSSECACVERSVLCNNMGLTLPPPLLPARGIELLDLTGSSFPVLNATIMDTLPDLEILVLSHAGIKELQQEAFSKAPSLHTLYLDNNQLRTLPEPALQPGNILDTLILRNNELSKLPKNAFLNLQYLRELDLRHNHLADVDGDVFQPLVRLEILYLNENRLDSVPLSLPLPSLQLLSLTHNHIAWIEPGAFSQLPRLKHLYLSWNQLWVLRNDTFDNLPELLSLSLNGNKIRLLEVNTFKEVPLLTSLYLQDNQLKLLDSRVLRHLQNLEHIYFDEFKLCSAALHVRVCEPKGDGISSLQHLLDSIVLRA…
	LGR5	Trinity	ATGCTGTTTCAACTGCTCCCGAATAAAGCCTCCCTAGTGTTCGTCATTTGTCTTCAAATCGTCTACATTTGCAGTTCAACGAACGAACCTGTCCTGGGTAGCGGAGTAATGCACGGCGCCGTGCCAGGAGGCAGCGTTGTGATGCCCTGCAACTCCAGCGAGGCTGTGTTCCATTGTGACGCTGTAGTCTGCGTCCCCAAGTCCAGCTTGTGTAACGGAATTCCGGACTGCCAAGATGGCAGAGACGAGAGCGTGGCGCAGTGTGGTTGTCTACCCAACGAGTTTCGGTGCAGTAACTCCTGCGTCGACCTGGTGAGGCGCTGTGATCGACAGCCTGATTGTGCAGACGGGGAAGACGAACAAGACTGTGAGGCCTACGTTTGTCCCACAACACACTTC…	MLFQLLPNKASLVFVICLQIVYICSSTNEPVLGSGVMHGAVPGGSVVMPCNSSEAVFHCDAVVCVPKSSLCNGIPDCQDGRDESVAQCGCLPNEFRCSNSCVDLVRRCDRQPDCADGEDEQDCEAYVCPTTHFKCNNHFCIPGDSVCNFVDDCGDGSDENKCSHRKCWNLEFKCNNGECIRPGFVCDGTQDCKDGSDETDCGPDQFALCGDGSRVHRYYWCDGWPDCPDNHADELKCQNCSGVDEFLCPNGRCIRRANVCDSQCDCVPPPGSAAVNVTCDDEVDCDLYYTNINGIHLCTQTETLNCIEPNQNRDKDRCIHREFICDRTNDCQNGNYLSDEFGCPDDLDVIGESIVCSDNRSLPKALECDFKWDCLEGNDEHGCVPDACAEGEYTCKNGQ…
Rhodnius prolixus	LGR3, part1	Artemis	ATGGTCTGCTCGCGAGGTCATCTGGTACTGCTGCCGTTGGCTACTGCCTTCGCTATTCTCGCCACCATCATTATCTTTCTCAGATACGGTAGTTGCCCTGAAGGTAGTTTTGCATGCGACGAGTCATATAGCTTGTGTGTTGTGCAAAGTTTAATTTGTGACAATAAAGGTGACTGTCCTAACAGGGAGGACGAGGATCTTCGTGTTTGCAGAGACATGCACGGAGTTTTCTGGGAATTAATTAAACTTTGGGATAATTCCTCAAAGAACGACGTTTGTGAATTAGACGAACGACCACAGCAATGCATGTGCAGTGACCTCACTGTATTAGTCTGTGCTGGACTCGAATTGAATTTTGTACCTCCTAATATATCCAACAGGACTTCAAAACTAATATTG…	MVCSRGHLVLLPLATAFAILATIIIFLRYGSCPEGSFACDESYSLCVVQSLICDNKGDCPNREDEDLRVCRDMHGVFWELIKLWDNSSKNDVCELDERPQQCMCSDLTVLVCAGLELNFVPPNISNRTSKLILVNNQITLTNLSFNNLKLTLFRNLANNSLVNLPAGVFKTQSFLKKIILDGNQLKIIPEELFFGLHDLEWLFLHNNQLKELNLKSWFMNNLTWLYRTFNNNYLTCVSFPFRYLDRNEIEKITDKTFSNLDSVRDLSLGWNYIKFIHPQAFSRLINIREIKLNNNQLIGLDIRTFQMNLLLNK
	LGR3, part2	Artemis	TATTTTAAGCGATTCAAATATTGTATGCAAGTACCTCAAGTGCCAATATGTTCTCCACGCAGCGATGGAGTTTCCACGGCAGAGAATTTATTAGCAGATGTTATACTGAGGACAACACTTTGGTTTGTTGCAGTATTTATCATTTTATGCAACGGACTTGTGCTATTACATAGACTAAAAGGCCTAAAGCAATCTTCACCGTTAAATCTAATTATTACTAACTTGGCTTTTTCAGACTTAATAATGGGCGTTTATCTGTTATTAATTGGTGTTGTGGATAGTGTGTACCGAGGCAATTATAGGCAATTCGCTTCAGAATGGATATCATCGCCTTTGTGCACCCTGGCTGGTATAGCTGCGCTTACCTCCTCAGAGGTCGGTTTGTTGTTACTGTGGTTA…	YFKRFKYCMQVPQVPICSPRSDGVSTAENLLADVILRTTLWFVAVFIILCNGLVLLHRLKGLKQSSPLNLIITNLAFSDLIMGVYLLLIGVVDSVYRGNYRQFASEWISSPLCTLAGIAALTSSEVGLLLLWLISLERFLLISTFFNGYYTLKPKAALATTFSIWSFVILLALLPVFVWRHAKRFYGTNNFCFPLHIDEPYAVGWHYTAFLFLGINSAVLLCIAIFYLAMFISIWRTRHATTLNVRDSQFALRFFCIVFANSCCWVPVIVLKILALCGFTFSKDVYGWIAIFVVPVNSAVNPVLHTFSTPGYLAGAQISGQAQIPNGILTSHIN
	LGR5, partial	RPRC014721-RA vectorbase	GAAACGTACACCTGCCCGACGACGCATTTTAAGTGCAACAATCACTACTGCATTCCCATAGACTTGCTATGCAACTTTGAAGACGACTGTGGGGACAAGTCCGATGAATCTAAAGACTGCAACCATCGGCAGTGTTGGAATCTGGAGTTCCGGTGTGAAAACGGAGAGTGCATCCGTCCTGGTTTCGTGTGCGATGGTCGTAAGGACTGCAAGGACGGTTCGGATGAAGCTCTCTGTGCTGAAGATGACTTCGTGATGTGTCGCGATGGATCGCGCGTACATCGCTCGTACTGGTGTGACGGCTGGCCGGATTGTCCTGGCAATCATGCGGACGAGTGGAACTGTGAAGTTTGCGACGGCCCCAACGACTACAAGTGCCCGAACGGCCGCTGCATCAAG…	ETYTCPTTHFKCNNHYCIPIDLLCNFEDDCGDKSDESKDCNHRQCWNLEFRCENGECIRPGFVCDGRKDCKDGSDEALCAEDDFVMCRDGSRVHRSYWCDGWPDCPGNHADEWNCEVCDGPNDYKCPNGRCIKKANICDSQCDCAPHNGSLECADEMNCSKYYRSVHGKVDRCIASKYICDGSNDCHNGKYLSDEYGCQPSENQYSESTFRCLDNRTLPESLLCDYKNDCLDGDDENLCRALYQCDETMFTCNNSQCIDKNGRCNVTYECLDKSDELGCLDVPCPEGMVKCTYGGQCIPEKLLCDYFIDCPDESDEKNCPVTECNKLQFQCDNGQCVSIEHHCFISGNQRDGCADNSHLKNCKNFTCMRDHFKCRLGPCLNQSLLCNKKIDCQHTWEDE…
Tenebrio molitor	LGR4	Trinity	ATGGACGAAGGGTCAACCGGGATCTGCACCCAAGGCTACTTCCAGTGCGAAGGCGACACCCTCTGCATACCCCAACAAAGCAACTGCGATGGCAAAAAAGACTGTCCCAGTGGTAGTGACGAAATGAGATGCGATGACTTAGACTCGGACAGTTACTGGGATCACATCTACAAGAAGAGACCAGCGGCGGAGAACGACGACGCCGCCAACTTTTGCAACCTGACCTACAACGGGACCTGCGTGTGCAGAGGGCGCGAGTTGTTGTGCGGCCACAAGGAGTTGGACAAGATTTCTTCGGATCTTCCAAAAGACGAAACCATCAGCTTGCTGGACTTCGAGGGCAACAATTTCGGAGTCCTGAGCCGGGACTTCCTGAGAGGCGTCCCGCAGGACGTCGAT…	MDEGSTGICTQGYFQCEGDTLCIPQQSNCDGKKDCPSGSDEMRCDDLDSDSYWDHIYKKRPAAENDDAANFCNLTYNGTCVCRGRELLCGHKELDKISSDLPKDETISLLDFEGNNFGVLSRDFLRGVPQDVDKINFAHCNIDELKEHTFYNLSRIKHLHLDNNDLKTFPSDLFAEGNDLNTLSVMHNHISRIPAGAFKELVKLKELDLRGNKIAEIKREVLEPLKNLTALHLQNNQIRYIVDTTFPPSRLRVLSLMENKIESLDQGAFAMMPSLRHLYLSNNRLVHLKNGTFFNLTRLLMLTLDDNFIKTIEYGVFTDIPNLITLKLERNQFRTLDKRVLRPLRNLKNIHFDRFELCESALHVRVCHPRGDGISSREHLLDNPVLRASVWIMGTIGCT…
Timema cristinae	LGR3	Artemism partial	TGGAGGGATATTAGGATAAACTACTCCTGGCCAGAATTAAAATCCTTACTTCACCTTCACCAACAAACCAAACCAATAGAGCGAGACATTAAACCCTCATGTCCACTAATGCTTGTTTTAATTATTATAGCCCCTTGTGGCCCAGGTACATTTCCTTGTGCCAACATGTCGGTCTGCATTCCACAACGGTCCATGTGCAACGGCTATAATGACTGTCCTAAAGGGGAAGACGAGGACATCATAACTTGTGGGATTTCCGGATTCCCTCAAAACTGCAGTTGTCGCAATGTCACTTGGCTGTCCTGCAAGAATTTGGGACTCTCTCAGGTTCCTCAGACCGTCACCAGGAACGTGACACGCATGCTTCTTGGTAACAACTTGCTGTCAACTCTGCCAGAT…	WRDIRINYSWPELKSLLHLHQQTKPIERDIKPSCPLMLVLIIIAPCGPGTFPCANMSVCIPQRSMCNGYNDCPKGEDEDIITCGISGFPQNCSCRNVTWLSCKNLGLSQVPQTVTRNVTRMLLGNNLLSTLPDGVLNGLGNLEWLFLKNNQLETLHLESGFKDLTNLSWLILSNNNLTMRGEIFPELLKLNEIRTYIHTLRFANDIAICSESEEDLQDLLKIIDEILKMVYNSLAYNPFKQLPRQLFWKLKNLASLYFKKFLYCTYAPLVPKCKPTTDGVSSFEHLLVKPVLRVTVWIVAAMIGVGNSLVLWGRFSSKDENRVLSLVIRNLAVSDMLMSVYLVVIGFQDAQLRGVYNQQAHIWMSSWTCTCIGVVAMISSEVSVFILVFMSMERFLLIA…
	LGR4	Artemism partial	TATTTCGACGAGTTCTCTTTGTGCTCGGCGGCTCTGCATGTTCGAGTGTGTGAGCCAAAGGGGGACGGTATCTCCAGCCTGGAGCATCTTTTGGACAACCCTGTGTTGAGAGCCAGCGTGTGGGTGATGGCTATGATAGCCTGCGTGGGTAACATCCTGGTCTTGCTGGGTCGTTACCTTGTCCGGGAACCAAACCCGGTACACTCGCTCTACATCAAGACGCTAGCTCTGTCAGACCTGCTGATGGGACTGTACTTACTGCTGATAGCCACCGCTGACTGGAGATACAGGGGCCACTACGTCCAGTATGAGTTCGAGTGGAGGCACAGCGCTGCTTGCAACTTCTGTGGTTTTCTGAGCACGCTGAGCTCAGAGTCTTCAGTCCTCATCCTAGTACTC…	YFDEFSLCSAALHVRVCEPKGDGISSLEHLLDNPVLRASVWVMAMIACVGNILVLLGRYLVREPNPVHSLYIKTLALSDLLMGLYLLLIATADWRYRGHYVQYEFEWRHSAACNFCGFLSTLSSESSVLILVLITWDRLMSVTQPLARRQTSRRHAVLHIALLWLSASVVALIPLSKTDYFGAEFYGNNGVCLPLHIHDRFAQGWEYSAAMFILVNAVALLFICSSYWRMIRVIQSSGLTLRSTLERQDRVVAKRFVIIVTTDCLCWIPVILIKVIALT
	LGR5	Artemism partial	ATGATACAGTGTTGCCAGGTGTACGTCGCCATCTTTCTACTGACGTCACTACACATGGCCGGCTCTGCTGTGGTTGGTGGGGACTCGGGTGATGCCGTGCACGTGACCAGTCAGCTGGTGCCTTGTAACTCCAGCACACTCCAAGGACACGTGTTCAAGTGTGACGAGGACACGTGTGTACCAGCAACCTCGAGATGTAACGGGGTCCCGGATTGTCTGGGAGGAGAGGATGAGACTGTACAGGAATGCGGCTGTCTGCCCAACGAGTTCCGGTGTAGCAACTCTTGCGTGGATCTAGTGCGGAGGTGCGACAGGAACGCTGACTGTGCCGACGGGGAGGACGAAGCTGGCTGTGAGTCATTCGTGTGCCCTGTGACTCACTTCAAGTGCCTGAATCAC…	MIQCCQVYVAIFLLTSLHMAGSAVVGGDSGDAVHVTSQLVPCNSSTLQGHVFKCDEDTCVPATSRCNGVPDCLGGEDETVQECGCLPNEFRCSNSCVDLVRRCDRNADCADGEDEAGCESFVCPVTHFKCLNHLCVPVDDVCNFVDDCGDGSDEHKCLHRKCWNPEFRCDNGECIRPGFVCDGVPDCKDGSDETDCAPEQFVRCGDGSLLHRYYWCDNWPDCPDNHADELYCRNCTSPDEFLCPSGRCIRRANVCDSQCDCAPAPTTSRGSSSGACADEMECKAYYTDVYGVRLCDSSSTLTCIVPGQNRDKDRCIHPQYLCDKTNDCQNGHYLSDEFGCRDVECDTGYRKCLSGGQCVLETNWCDYFMDCPDGSDEMDCGEPSACAEDEFMCYNGQCV…
Tribolium castaneum	LGR4	XP_008194949.2	ATGGAAGTTTATTTTTTGATCGGTGTTTTTTTAGTTAATGCACCGCAACGTACTGTGACAGGATTAGAGCAAAATAAAATATGCCCTATTCTGGGGTACTTCCAGTGCGAGAACACCACGATTTGCATTCCGCAACAGAACAACTGTGACGGAAAAGTCGACTGTCCAGGTGGGAGCGACGAAGTTATCGGGTGCGATGATCGAGCCAAGGACGATTATTGGGACCACCAGTTCAAAAAAAGACCATCGGCTCTCAACGACCACTTGGCCCATATTTGCAATTTGAGTTACAACGGAAGTTGCGTTTGTCGCGGCCGCGATTTGTTATGTGGTCATAAAAACATGGTTAAAATACCGGGGGATTTACCCGCTGATAACATCACGTTATTGGATTTTGAA…	MEVYFLIGVFLVNAPQRTVTGLEQNKICPILGYFQCENTTICIPQQNNCDGKVDCPGGSDEVIGCDDRAKDDYWDHQFKKRPSALNDHLAHICNLSYNGSCVCRGRDLLCGHKNMVKIPGDLPADNITLLDFEGNNFGVLSGNVLEKVPLFVEKINFAHCNIDELKPHTFHQLTHIHDLHLDNNDLKTFPSDLFPESNNLRLLSVTHNHISRISSDAFRKLRALEELDLSGNKISEIKREVLAPLAKLRLLILRNNQIRYISNSTFPQLPLRKLSLIENRIDRLDPGAFANLTQLQELYLTNNRLVHLKNGTFFNLSQLLVLFLGDNFIKTIEVGVFIDVLNLTSLTLERNQFRTLDKKVLAPLTILQHIYFDRFELCESALHVRDCEPKGDGISSQYH…
Zootermopsis nevadensis	LGR3	XP_021942765.1	ATGCAGTGCAGAAGGAGTGTGGTGTGTGGCGTTGGACTCATATCCATCGTCATAATGTTGGCTTCCGTCACCTTCTTCCTCAGCCAGGATAGTGGTCCCTGTACAGAGGGAACATTTCCTTGCGGGAACTCCACAGTCTGTGTCCCGCAGAGGTTTATATGCAACGGCCATAACGACTGTCCGAATGGTGAAGACGAAAACGTGTACACGTGTACTGATATTCATGGAAACGCCTTCGTCCAGGAAGTTGTTCTCCAGAGGAAGACACAACAACACAACAAAAAATGTCACCTGGATCGCATTCCACGTGGCTGCACGTGCACAGATATGACCCGAGTGTTCTGCAGGTATCTGGGGCTCTCAGAAGTTCCACAGGACATCAGCACACACGTGACCCGC…	MQCRRSVVCGVGLISIVIMLASVTFFLSQDSGPCTEGTFPCGNSTVCVPQRFICNGHNDCPNGEDENVYTCTDIHGNAFVQEVVLQRKTQQHNKKCHLDRIPRGCTCTDMTRVFCRYLGLSEVPQDISTHVTRLILANNSIKLSRDSFKRYNNLELIHLGWNQIDDLPDGVFEQQQMLIRLFLTNNKLTFIRAGALKDLTHLKWLVLQDNNIVDIDMEALTYLNLTWLDITRNRLTLEGKYFPELPQLKQLILDENAIEEIGENTFANLRALQSLDLNKNRIRHIHPNAFRNLHCLEELDIANNQIQTLAPTVFHNLTAIMKLSLTDNPLRSIPTELFSTAKHLKSLQLGNIVIDNIAIEMFSHLTALEFVYFDKFYYCTYAPAVRICRPNTDGVSSLK…
	LGR4	XP_021924752.1	ATGATATTGATAATCGTGGTGATGGCTCAGGTGTTTATTCAGAGGGCATGGAGGTTATCCACTGCGCAGGACAGCACAATATTTCTACAAGTCCTCATTGTTCTCATCTTGATTAGGGGCTCTTCGGCAGGAAGTAATGCGTGTGGATATGGAGAATTCCGGTGCAACAGTTCACGTCTGTGCGTCCCCCAGGTCAGAAACTGCGACACGCGACCTGACTGCCCCGACGGAAGCGACGAATGGAATTGCTCTGACGAGTTGGGCTTGCGGTTCTGGGATCACTTGTATCGGAAGCAGCCGGCGGCGGAACTGGATGGACAGCTCTCTGACTGCTATCTCGGTAACTGGAATTCCTCACAATGCGTTTGCGTGGGGAAGTCGGTGTTTTGCAACAACGCG…	MILIIVVMAQVFIQRAWRLSTAQDSTIFLQVLIVLILIRGSSAGSNACGYGEFRCNSSRLCVPQVRNCDTRPDCPDGSDEWNCSDELGLRFWDHLYRKQPAAELDGQLSDCYLGNWNSSQCVCVGKSVFCNNAGLSRPPAGLTSHELYLLDLTGCSFPVLNSNVMTKLPDLHTLVLSYSGVKLLYAGAFSTVPNMHTLHLDNNHLETLPEPILQSANVLDTLILSYNQLSRIPREAFQNLHNLRELDLRHNLLADVDGSVFVPLTSLEKLFLSENRLKSIPRFTPLPALQELSLTHNRIGWIEPRAFSQLPLLQNLYLSWNDLRLLQNDTFSKLPHLLILSLNGNKIRNLEVEAFSEVPLLESLNLQRNELKRVDNQVFHRLQKLKHIYFDEFRFCSAA…
	LGR5	XP_021913180.1	ATGTCCTCTGGTCAACTTACGCCACTCTTCATCTCCGTCGTCGTCTTTTCGATTTGGATCGTCCGCACTTTTGCGTCTACAAACAAGCCAGTTCTCAGCAGTGGAGTCAGGACCGTAGCAGTTCCTGGAGGAAATGTCATGGTCCCTTGCAATTCCAGCGAGGCTGTGTTCCATTGCGACACTTCTGCTTGTGTTCCTCACTCGAGTTTATGCAACGGTATTCCAGACTGCTACGACGGAAAAGATGAGAGCGTAGCGCAATGCGGCTGTCTGCCGAACGAGTTCCGTTGCAGTAATTCCTGTGTCGACCTCGTGAGACGCTGCGATCGACAACCTGATTGTGCAGATTCCGAAGATGAGCAGGGCTGTGAAACTTACGTCTGCCCGGTGACACACTTC…	MSSGQLTPLFISVVVFSIWIVRTFASTNKPVLSSGVRTVAVPGGNVMVPCNSSEAVFHCDTSACVPHSSLCNGIPDCYDGKDESVAQCGCLPNEFRCSNSCVDLVRRCDRQPDCADSEDEQGCETYVCPVTHFKCNSHFCIPGDNVCNFVDDCGDGSDENKCSHRKCWNAEFKCHNGECIRPGFVCDGTQDCKDGSDETDCGPEMFVVCGDGSKVHRYYWCDGWPDCPDNHADELNCQNCTGVDEFLCPNGRCIRRANVCDSQCDCVPNPLESALHQPCADETDCDTYYTNIYGIHLCNPSLTLNCIEPNQNRDKDRCIHPEFICDQTNDCQNGNYLSDEFGCPNGMDVIGESIVCADNRSLPRALRCDFKWDCLDGSDEQNCEPRVCTEGEYRCRNGQ…
